# Supplementary material for: Dectin-1 ligands produce distinct training phenotypes in human monocytes through differential activation of signaling networks
Source: Sci Rep. 2024 Jan 17;14:1454. doi: 10.1038/s41598-024-51620-8 (PMC10791629; doi:10.1038/s41598-024-51620-8)
Supplement: Supplementary file 3 — Supplementary Table S1. [file 41598_2024_51620_MOESM3_ESM.csv]

	Untrained.0h.R1	Untrained.1h.R1	Untrained.3h.R1	Zymo.0h.R1	Zymo.1h.R1	Zymo.3h.R1	ETSU.0h.R1	ETSU.1h.R1	ETSU.3h.R1	Depleted.0h.R1	Depleted.1h.R1	Depleted.3h.R1	Untrained.0h.R2	Untrained.1h.R2	Untrained.3h.R2	Zymo.0h.R2	Zymo.1h.R2	Zymo.3h.R2	ETSU.0h.R2	ETSU.1h.R2	ETSU.3h.R2	Depleted.0h.R2	Depleted.1h.R2	Depleted.3h.R2	geneID	cluster
ENSG00000188290	0.139	0.458	39.299	0.093	0.484	7.178	0.338	0.407	19.26	0.513	0.561	30.457	0.544	3.776	78.566	0	1.32	28.549	0.596	1.069	27.084	0.84	1.259	29.317	HES4	2
ENSG00000187608	19.188	29.603	2612.378	19.957	17.192	297.934	13.507	22.44	1121.072	16.793	31.376	1135.616	9.943	128.558	1527.835	8.465	56.354	809.905	8.609	46.751	708.303	12.254	33.487	555.902	ISG15	2
ENSG00000291156	0.799	1.424	7.793	2.424	2.82	31.143	1.864	2.769	9.094	3.579	4.349	11.39	1.195	1.754	12.092	2.018	3.567	16.777	1.778	2.202	5.737	2.064	2.07	5.667		5
ENSG00000186891	0.092	0.23	2.974	0.123	0.464	28.589	0.78	0.448	3.765	0.972	0.494	4.127	0.652	0.722	1.335	0.294	0.751	7.298	2.167	3.029	4.375	1.201	0.727	1.353	TNFRSF18	5
ENSG00000186827	0.276	0.815	26.831	0.528	1.644	108.185	1.387	2.016	19.955	1.698	2.916	24.023	1.483	1.673	3.639	0.819	3.12	28.079	2.047	2.173	8.139	1.754	1.136	7.808	TNFRSF4	5
ENSG00000049249	0.373	0.99	70.796	0.902	1.695	19.504	0.907	1.576	27.1	1.521	1.687	27.481	1.6	1.608	17.704	0.431	1.298	8.414	1.972	2.201	10.391	1.875	1.53	9.522	TNFRSF9	2
ENSG00000116285	0.353	2.012	4.447	0.524	2.025	1.447	0.565	2.396	2.672	1.056	2.511	3.842	1.005	3.425	13.734	0.744	2.959	4.081	0.659	2.012	3.69	1.025	2.032	5.092	ERRFI1	2
ENSG00000116663	4.884	4.51	51.056	7.419	6.408	26.545	4.137	5.049	21.183	5.823	6.278	21.905	7.357	6.17	17.259	9.105	9.704	22.191	9.091	9.36	16.052	11.3	9.051	14.524	FBXO6	2
ENSG00000117298	0.245	0.2	2.176	0.057	0.061	4.732	0.924	2.273	7.066	2.91	4.003	11.582	1.24	1.097	1.912	0.306	0.273	1.078	5.514	4.124	9.316	6.787	5.833	11.595	ECE1	1
ENSG00000169504	20.536	24.014	190.705	19.588	27.674	145.621	31.965	40.841	169.117	40.111	41.595	175.921	29.715	42.166	171.049	24.059	31.968	83.331	40.013	40.734	121.407	46.82	45.092	132.818	CLIC4	1
ENSG00000020633	25.974	26.013	86.642	29.584	23.347	30.563	12.75	7.871	45.625	4.572	5.249	38.214	14.977	20.657	63.616	33.89	27.849	39.962	10.624	10.851	34.965	7.668	11.699	33.11	RUNX3	2
ENSG00000204138	7.198	8.035	33.284	5.285	6.387	8.411	6.918	7.479	18.057	8.002	7.88	20.909	7.288	8.127	32.48	5.576	5.485	11.628	6.005	6.435	13.526	6.386	7.93	14.496	PHACTR4	2
ENSG00000175130	6.964	6.953	15.025	45.205	38.978	34.871	3.543	4.195	25.707	1.627	1.623	14.562	7.828	9.418	17.174	29.528	31.407	33.161	3.937	5.267	18.316	2.468	3.756	13.311	MARCKSL1	5
ENSG00000162522	1.84	1.992	17.409	0.952	0.825	4.102	1.757	2.296	8.048	2.081	2.113	7.721	2.451	2.967	4.145	1.942	1.593	5.434	3.963	3.492	4.362	3.325	3.909	3.749	KIAA1522	2
ENSG00000116514	11.26	155.818	428.745	19.691	148.331	125.691	11.295	46.587	280.18	8.956	69.859	276.571	18.029	192.988	605.931	30.71	197.817	326.918	13.423	90.848	330.36	11.658	85.034	359.825	RNF19B	2
ENSG00000116863	13.938	8.902	85.273	15.815	9.803	72.221	15.244	15.126	67.667	18.76	15.233	68.96	14.794	11.598	42.985	14.013	13.956	65.609	17.492	14.795	45.143	20.123	15.027	37.654	ADPRS	5
ENSG00000163874	4.112	89.255	424.519	16.658	100.643	276.226	4.934	44.501	333.05	6.166	62.786	350.692	5.935	78.571	254.331	12.797	113.259	296.904	7.46	65.41	313.142	8.28	70.445	329.009	ZC3H12A	1
ENSG00000196449	3.744	12.306	13.208	5.781	16.451	52.749	5.059	13.206	28.734	8.858	11.171	29.342	6.04	8.507	18.742	6.596	18.432	21.751	9.04	14.726	27.663	8.195	11.069	23.028	YRDC	5
ENSG00000168389	1.93	7.372	35.272	2.64	6.936	88.157	6.752	16.113	62.346	12.354	22.217	66.372	12.164	32.564	71.965	14.249	31.393	70.743	17.995	33.307	64.407	19.996	33.417	72.651	MFSD2A	5
ENSG00000127124	2.102	1.68	14.87	2.494	4.225	33.597	2.612	4.454	16.105	3.198	3.666	13.153	4.338	5.935	14.032	2.977	2.7	16.191	5.599	5.077	10.01	3.195	4.295	9.725	HIVEP3	5
ENSG00000173846	3.154	14.132	51.996	4.652	14.933	53.81	5.805	22.844	57.45	11.657	29.535	66.623	8.87	25.705	56.522	9.758	33.597	60.019	12.526	31.362	59.439	13.779	29.723	65.876	PLK3	1
ENSG00000290041	0.411	9.93	8.61	0.643	5.553	10.963	1.332	8.127	8.791	2.801	11.265	13.235	1.949	3.453	8.802	0.439	7.423	8.62	1.881	8.273	9.395	1.553	1.629	8.908		3
ENSG00000222009	2.424	11.854	14.078	1.932	8.215	13.271	2.172	8.552	10.946	2.993	11.606	16.769	2.589	5.275	14.001	1.716	8.095	14.134	2.707	8.14	9.483	1.873	3.212	13.081	BTBD19	3
ENSG00000142961	9.318	14.82	34.091	10.098	14.643	39.243	7.716	9.686	28.489	6.287	10.698	26.786	7.552	14.769	28.822	8.51	21.242	34.872	5.813	11.093	20.031	5.385	8.915	20.02	MOB3C	5
ENSG00000177606	28.498	533.382	30.266	30.113	349.446	31.592	42.502	277.479	39.043	81.436	414.521	39.922	49.878	552.039	57.288	44.209	378.742	46.238	64.829	430.479	50.996	70.475	424.027	65.192	JUN	4
ENSG00000290013	0	8.234	3.429	0	5.687	4.412	0	7.431	4.391	0.199	16.013	6.906	0.083	22.045	20.233	0.187	15.115	11.232	0.334	19.733	16.558	0.176	14.927	22.509		3
ENSG00000184588	0.579	11.251	19.451	0.514	6.142	15.523	0.539	2.969	7.889	0.45	4.598	15.117	0.495	6.063	8.461	0.501	6.453	8.612	0.343	4.455	5.086	0.493	3.941	7.214	PDE4B	3
ENSG00000116717	1.837	15.574	1.922	1.868	11.806	3.229	1.84	15.278	13.154	1.421	19.879	15.006	3.33	39.501	28.985	4.265	18.123	8.549	3.162	27.792	33.086	4.025	23.811	40.584	GADD45A	4
ENSG00000162616	2.184	22.023	13.953	1.591	7.946	3.511	3.125	7.96	8.473	2.407	10.183	11.835	4.001	37.412	32.463	2.957	20.782	8.837	3.216	16.818	14.617	3.266	16.136	19.478	DNAJB4	4
ENSG00000137959	0.619	0.844	31.421	0.467	0.436	10.767	0.285	0.152	10.968	0.285	0.698	11.342	0.338	0.253	7.781	0.011	0.153	2.672	0.038	0.061	1.111	0.04	0.045	1.486	IFI44L	2
ENSG00000137965	17.413	19.913	233.088	15.062	14.965	90.256	11.515	9.1	139.343	8.53	11.529	141.227	8.975	12.877	172.642	5.92	10.007	83.298	4.404	6.318	62.182	5.04	6.756	57.211	IFI44	2
ENSG00000153898	1.355	0.977	53.049	2.816	3.316	39.025	0.796	1.289	28.152	1.795	2.237	32.984	2.135	2.079	14.557	1.843	3.542	18.952	1.562	1.928	9.15	1.995	1.189	7.165	MCOLN2	5
ENSG00000137947	7.654	15.036	70.254	9.498	13.935	25.367	7.726	8.429	44.052	7.045	9.513	51.374	10.049	12.24	47.653	10.596	10.831	27.109	9.857	10.607	34.028	10.14	11.729	32.145	GTF2B	2
ENSG00000213516	2.766	7.561	11.949	2.93	8.229	7.465	2.738	4.864	8.178	2.801	5.213	9.549	2.672	4.967	11.106	2.788	4.777	6.568	2.262	3.601	9.461	2.239	4.315	9.791	RBMXL1	3
ENSG00000117228	2.579	15.767	548.103	2.468	11.228	205.143	2.886	9.284	263.072	4.048	16.278	270.747	3.097	16.719	351.925	1.366	13.16	96.866	3.989	10.586	141.654	3.78	9.421	156.624	GBP1	2
ENSG00000234518	0.724	83.719	38.636	0.755	46.442	32.994	0.88	15.9	25.318	0.822	21.371	20.381	1.144	33.69	64.476	0.515	26.861	17.347	0.644	14.659	17.898	0.243	7.013	23.918	PTGES3P1	3
ENSG00000162645	4.526	75.278	142.784	4.459	58.277	130.749	6.838	26.163	101.994	5.901	32.411	102.116	6.725	45.93	139.433	4.495	40.736	74.403	6.895	23.053	66.181	5.169	16.413	71.867	GBP2	3
ENSG00000162654	0.867	1.226	225.486	0.636	0.937	41.566	1.123	0.741	73.332	0.905	1.551	65.435	0.909	1.962	110.834	0.486	1.533	35.424	0.846	1.009	34.371	0.822	1.024	35.304	GBP4	2
ENSG00000154451	0.355	0.687	94.178	0.209	0.709	22.532	0.431	0.607	29.652	0.411	0.614	27.365	0.303	1.111	52.302	0.216	0.8	13.023	0.251	0.472	11.895	0.139	0.337	13.281	GBP5	2
ENSG00000117525	1.077	70.208	40.297	0.578	68.794	19.914	6.495	28.246	75.164	10.044	30.708	87.82	7.659	79.976	119.493	2.543	48.94	36.704	14.733	73.981	197.096	9.01	42.678	131.069	F3	3
ENSG00000177272	0.13	0.859	1.22	0.015	0.291	0.636	0.144	0.769	3.851	0.152	1.452	7.113	0.24	1.546	8.159	0.172	1.075	1.999	0.211	1.542	5.974	0.267	1.711	10.693	KCNA3	1
ENSG00000143067	1.791	6.344	11.785	1.224	5.123	19.509	4.587	9.677	10.709	8.027	12.032	13.769	8.281	14.671	23.795	4.325	9.59	16.412	13.833	17.521	14.909	12.752	15.123	18.28	ZNF697	1
ENSG00000186141	2.625	2.43	6.583	2.932	2.743	5.928	2.637	2.932	25.244	2.658	3.412	24.592	2.798	4.339	10.438	2.773	3.707	6.769	3.008	4.059	13.157	3.415	3.543	14.822	POLR3C	1
ENSG00000291233	1.4	1.756	9.835	2.629	2.718	10.044	1.399	0.956	3.671	0.812	0.776	4.199	1.195	0.882	3.277	1.494	2.814	6.628	1.281	1.417	4.527	0.94	0.916	2.323		5
ENSG00000117360	4.787	5.179	22	5.05	5.74	28.36	4.811	5.922	18.016	4.642	6.317	20.352	5.324	4.491	12.698	5.244	5.865	13.279	5.061	5.122	9.712	4.689	4.344	10.224	PRPF3	5
ENSG00000143384	34.753	224.29	168.577	34.936	157.988	111.904	29.051	80.393	96.122	25.081	107.699	102.27	27.666	134.354	189.04	32.267	119.016	121.945	25.428	97.178	134.056	22.34	76.278	126.244	MCL1	3
ENSG00000143387	10.708	43.499	172.542	12.086	11.263	10.055	17.452	10.149	14.768	9.606	8.568	10.46	10.814	8.944	7.752	8.703	6.688	6.329	27.098	19.509	27.073	18.387	12.561	13.403	CTSK	2
ENSG00000228013	1.483	5.413	12.69	1.157	1.345	6.662	1.64	0.939	6.737	0.829	0.812	6.939	0.629	2.09	27.341	0.354	0.84	2.499	0.481	1.26	5.668	0.368	0.802	7.007	IL6R-AS1	2
ENSG00000117036	6.004	12.145	69.688	6.581	7.686	63.874	5.787	7.769	66.816	5.519	7.933	57.639	5.578	20.002	59.231	5.249	12.105	51.574	5.498	11.13	29.645	5.391	11.858	28.656	ETV3	5
ENSG00000117090	0.291	0.383	55.659	0.533	0.503	48.341	0.129	0.411	34.605	0.22	0.37	29.002	0.207	0.381	16.196	0.341	0.335	7.309	0.377	0.551	8.036	0.219	0.351	6.669	SLAMF1	2
ENSG00000117091	17.261	21.55	139.112	30.014	30.038	101.055	30.995	35.436	90.151	41.395	41.011	99.908	29.108	28.782	59.846	32.492	39.671	62.684	36.824	40.946	67.608	40.804	38.622	63.325	CD48	1
ENSG00000026751	8.252	9.819	1142.329	11.57	19.003	402.272	35.172	78.721	819.9	88.059	120.869	1168.728	35.88	56.2	883.313	36.135	76.781	353.794	66.684	76.397	529.777	90.921	92.966	630.374	SLAMF7	1
ENSG00000117143	1.616	1.836	5.779	1.591	2.173	8.943	2.443	3.202	8.158	2.665	3.358	10.709	3.063	3.589	7.239	2.316	3.457	7.644	3.953	3.698	7.78	3.558	3.905	8.562	UAP1	1
ENSG00000117475	4.62	4.115	39.04	4.639	4.34	13.994	4.19	4.885	22.861	4.863	5.763	21.609	4.427	3.395	14.11	3.028	3.396	7.442	3.908	4.263	8.893	4.349	4.307	8.51	BLZF1	2
ENSG00000235750	3.368	6.074	64.022	2.296	3.158	7.8	4.606	4.344	15.796	4.045	4.582	16.537	4.382	4.569	17.211	3.47	2.467	8.432	7.251	6.006	12.871	5.455	6.524	12.106	KIAA0040	2
ENSG00000143322	3.965	30.611	30.129	3.438	20.378	23.426	5.672	14.44	31.213	6.998	22.664	45.905	8.178	24.912	44.323	5.788	24.326	22.424	10.257	21.228	31.824	9.272	17.5	39.883	ABL2	3
ENSG00000162783	3.109	11.175	48.732	3.771	14.391	35.257	5.687	15.545	35.974	8.276	16.046	36.552	8.221	22.775	47.828	8.616	28.776	45.871	11.58	21.298	39.442	11.416	22.115	37.526	IER5	5
ENSG00000143333	0.436	0.455	12.328	0.325	1.267	54.821	1.294	2.717	179.286	0.934	0.995	70.671	3.052	2.439	10.073	0.62	1.388	2.899	7.103	7.442	21.54	5.631	4.329	7.453	RGS16	1
ENSG00000116701	65.896	67.856	626.212	88.955	83.133	248.912	124.415	152.378	411.467	172.999	162.916	430.035	178.858	186.725	564.45	204.971	205.605	499.244	275.542	251.037	444.765	293.469	285.344	457.267	NCF2	2
ENSG00000135842	1.783	1.808	56.885	1.426	1.559	43.723	7.675	14.737	54.612	15.715	17.486	61.84	10.084	9.195	38.344	8.84	9.574	35.527	18.241	16.016	42.695	25.671	25.955	56.911	NIBAN1	1
ENSG00000073756	2.006	235.832	137.348	3.07	208.07	71.184	0.887	64.667	357.286	0.7	100.333	546.909	0.685	249.138	909.903	0.907	176.573	105.308	0.616	105.616	479.362	0.599	103.885	552.104	PTGS2	3
ENSG00000090104	1.097	23.01	4.561	0.55	11.821	1.221	3.651	25.413	6.819	3.725	40.946	8.853	3.852	26.683	23.447	2.046	12.717	4.015	6.074	22.114	13.775	6.541	16.704	11.58	RGS1	4
ENSG00000159388	34.598	509.015	76.597	49.639	355.726	97.853	32.335	134.572	75.379	24.901	183.894	98.397	46.482	473.864	112.268	46.2	421.907	124.163	59.577	377.92	139.167	47.351	395.184	156.282	BTG2	4
ENSG00000158615	7.612	33.792	40.006	6.526	26.264	27.175	7.162	26.051	54.164	7.874	41.702	68.355	8.974	49.516	79.114	10.393	55.133	40.143	9.438	42.241	52.835	10.671	37.458	67.349	PPP1R15B	3
ENSG00000276600	13.424	11.883	140.645	12.343	8.114	57.139	43.67	53.399	109.768	53.146	44.59	105.821	27.375	39.666	177.694	21.665	25.463	111.405	32.074	38.896	93.38	27.216	31.661	92.258	RAB7B	2
ENSG00000266094	6.085	9.917	36.429	7.554	10.353	45.289	7.183	11.606	74.882	8.343	12.33	77.705	14.491	22.909	57.012	17.352	23.111	58.258	26.753	26.607	77.418	21.999	24.028	75.994	RASSF5	1
ENSG00000143479	0.125	0.944	4.795	0.177	0.965	13.61	0.601	1.177	7.984	0.741	1.451	8.416	0.564	1.658	8.453	0.387	2.01	5.783	0.932	1.801	7.919	0.781	1.559	8.245	DYRK3	5
ENSG00000136634	4.404	24.368	31.735	5.581	48.444	132.296	3.774	5.345	70.255	4.024	4.216	53.911	2.622	6.904	49.102	4.097	25.553	33.447	1.494	4.301	19.791	0.879	2.948	13.389	IL10	5
ENSG00000123689	7.41	33.806	169.613	17.729	95.688	769.211	5.013	82.538	734.696	8.613	149.606	1133.344	20.944	137.224	360.858	42.457	311.27	632.955	28.808	160.232	356.167	35.112	218.188	662.191	G0S2	1
ENSG00000162772	3.752	149.773	128.945	2.657	61.721	27.85	22.312	72.784	151.656	44.831	107.312	184.908	26.728	170.774	137.146	13.239	109.993	79.917	44.462	115.796	140.878	49.546	105.574	149.715	ATF3	3
ENSG00000123685	0.151	0.028	7.54	0.061	0.096	3.168	0.147	0.886	10.322	0.824	1.465	7.318	0.344	0.405	4.429	0.387	0.777	2.99	1.055	0.723	3.292	1.691	1.49	4.999	BATF3	1
ENSG00000136630	1.402	4.17	11.456	0.991	2.604	6.445	2.03	3.759	6.801	2.743	4.002	7.225	2.729	4.76	10.356	4.397	2.22	5.723	2.652	2.311	4.582	2.889	3.54	5.422	HLX	2
ENSG00000143514	6.911	11.239	76.909	7.278	12.144	44.819	8.458	13.482	52.298	10.943	13.983	51.648	11.655	21.855	89.848	11.962	15.741	39.103	14.371	16.741	44.962	12.527	16.127	51.439	TP53BP2	2
ENSG00000117009	3.484	9.26	61.206	6.425	14.304	86.59	5.408	8.39	36.359	5.929	10.263	39.775	6.097	10.525	49.89	7.385	13.625	38.548	6.807	9.63	31.27	5.607	6.015	26.612	KMO	5
ENSG00000162711	1.709	38.061	1.044	2.16	24.373	1.367	1.371	5.936	2.083	0.631	6.419	2.275	0.756	8.649	2.268	1.021	11.065	2.686	0.252	3.92	1.779	0.173	3.045	2.012	NLRP3	4
ENSG00000134326	2.036	4.131	133.426	1.591	2.342	27.11	1.517	1.296	49.61	1.809	3.001	48.065	2.417	1.728	56.523	0.85	1.7	27.514	0.84	1.149	22.374	1.324	1.253	21.088	CMPK2	2
ENSG00000134321	2.377	2.804	424.835	1.234	1.721	37.058	1.06	1.176	100.317	1.629	2.741	100.78	1.064	0.595	127.912	0.44	0.483	63.557	0.589	0.633	41.939	0.508	0.902	35.976	RSAD2	2
ENSG00000075426	5.438	43.075	69.933	4.548	34.432	99.868	7.793	19.643	69.54	8.988	25.863	96.542	7.453	19.688	76.428	6.93	27.457	46.181	10.099	19.864	40.132	9.409	19.231	43.866	FOSL2	5
ENSG00000150938	0.925	1.338	44.557	4.982	5.975	24.462	3.481	5.869	10.842	4.873	5.091	14.928	5.739	4.99	16.105	10.215	9.472	22.006	7.932	6.495	10.901	10.246	8.883	14.264	CRIM1	2
ENSG00000055332	6.139	5.937	47.004	4.751	5.278	17.886	5.083	4.474	26.527	4.486	5.586	28.222	6.254	4.983	24.13	3.979	3.849	12.888	4.722	4.391	12.474	4.909	5.17	12.001	EIF2AK2	2
ENSG00000138035	3.291	3.483	28.856	3.684	4.267	13.607	3.275	4.397	24.167	3.961	4.495	25.804	4.303	4.521	20.582	3.856	4.429	11.499	4.199	4.207	11.013	4.549	4.39	9.526	PNPT1	2
ENSG00000162924	1.82	7.018	10.214	1.187	5.686	11.742	2.379	4.766	22.073	2.074	6.06	34.581	3.723	11.475	26.356	2.745	7.478	12.665	3.943	8.287	19.653	3.218	7.92	30.769	REL	1
ENSG00000197329	11.791	29.456	377.605	13.108	22.75	168.454	8.668	5.771	153.128	4.551	6.887	182.82	7.294	31.387	314.96	11.068	30.876	171.423	4.355	9.94	119.213	3.329	10.011	123.827	PELI1	2
ENSG00000115956	137.118	446.511	950.962	129.679	428.514	456.173	214.818	453.23	1388.08	267.932	539.445	1696.756	163.747	572.063	1327.824	96.833	507.688	755.927	265.685	528.536	1267.079	261.5	439.164	1178.192	PLEK	1
ENSG00000059728	8.385	66.018	20.531	14.344	68.137	11.3	8.453	21.963	21.421	8.128	28.223	30.607	11.277	43.018	48.123	21.113	49.67	21.296	7.513	23.188	27.62	5.749	19.588	31.65	MXD1	4
ENSG00000135625	0.016	16.455	0.564	0.022	6.862	0.595	0.02	1.702	0.504	0	2.163	0.306	0	8.069	3.786	0	4.389	2.06	0.037	1.977	1.181	0	2.113	1.155	EGR4	4
ENSG00000188886	0.056	21.495	2.003	0.095	5.184	1.478	0.172	3.018	3.743	0.096	4.663	3.782	0.181	4.312	4.461	0.045	1.876	1.015	0.323	1.672	1.477	0.235	1.311	1.855	ASTL	4
ENSG00000158050	3.164	506.849	81.678	2.621	323.636	181.63	11.823	207.316	236.484	20.791	295.793	236.13	13.292	481.785	222.551	5.739	521.306	183.766	37.404	384.514	208.713	23.583	325.209	168.324	DUSP2	4
ENSG00000163121	0.171	0.792	65.132	0.376	0.256	23.384	0.17	0.274	13.91	0.124	0.274	16.047	0.355	0.809	19.851	0.2	0.835	29.995	0.178	0.426	9.293	0.235	0.317	5.882	NEURL3	2
ENSG00000196843	17.083	34.107	204.244	19.099	31.178	37.499	13.671	23.371	95.107	15.574	23.302	95.623	17.272	22.505	118.033	24.452	26.503	59.409	18.852	19.385	75.465	15.528	19.271	62.573	ARID5A	2
ENSG00000071054	8.741	9.747	61.237	7.941	11.058	37.626	8.742	8.606	29.873	8.46	10.049	30.486	8.702	10.513	36.794	7.157	6.829	18.626	10.459	10.454	18.362	11.997	12.964	27.108	MAP4K4	2
ENSG00000115594	1.026	1.776	15.155	0.754	0.974	23.309	3.275	3.179	9.246	4.293	3.979	10.105	4.484	5.067	11.252	3.3	2.68	6.721	4.254	4.802	4.317	4.409	4.576	5.424	IL1R1	5
ENSG00000115008	0.308	177.566	32.675	0.413	235.691	126.357	0.117	29.839	39.902	0.219	59.631	118.935	0.082	31.937	22.863	0.308	183.462	60.479	0.33	29.398	42.21	0.407	31.1	69.368	IL1A	4
ENSG00000125538	9.417	1765.931	791.814	14.878	1953.727	2445.401	3.986	472.203	1733.777	3.651	672.172	2422.523	2.094	1411.791	1839.546	7.772	1727.182	949.958	1.846	708.612	1261.966	1.424	616.345	1483.7	IL1B	3
ENSG00000136689	16.999	25.673	596.891	11.459	32.672	307.901	64.543	99.955	802.212	108.695	153.358	1052.535	80.272	196.237	512.65	43.373	146.014	294.313	158.975	237.097	647.359	130.132	253.756	716.734	IL1RN	1
ENSG00000115919	2.904	3.916	31.953	4.368	4.724	40.142	3.614	4.582	19.669	5.125	5.676	24.223	6.241	4.903	17.557	6.304	6.212	20.123	9.412	8.131	17.237	10.712	7.14	16.407	KYNU	5
ENSG00000115963	4.315	38.066	21.733	1.595	15.179	7.5	1.196	10.257	13.887	2.664	11.33	11.787	4.551	13.583	31.522	2.63	4.66	5.495	2.003	4.716	5.929	0.751	3.574	8.208	RND3	3
ENSG00000123610	5.496	74.327	1069.295	9.881	132.228	897.214	2.874	18.65	581.404	2.518	26.58	608.475	1.787	37.162	350.33	2.524	72.035	234.525	1.662	21.466	197.727	1.266	18.382	220.852	TNFAIP6	5
ENSG00000242113	0	32.071	37.85	0	57.822	19.035	0.166	11.777	20.754	0	18.41	21.8	0	1.932	11.557	0	12.332	9.799	0	1.863	4.099	0	0.926	3.205	RN7SL124P	3
ENSG00000153234	0.321	32.692	4.654	0.19	9.752	3.464	0.459	4.4	1.956	0.182	4.744	5.888	0.887	9.806	5.463	0.424	8.455	4.222	0.605	6.62	4.683	0.443	4.901	4.248	NR4A2	4
ENSG00000115267	5.326	8.131	230.506	6.324	5.715	63.605	5.567	5.172	105.725	6.46	7.051	118.448	9.296	16.977	238.255	6.666	10.422	77.179	7.041	9.147	85.371	7.561	9.69	89.497	IFIH1	2
ENSG00000115415	8.373	12.045	62.042	9.268	12.288	66.156	7.765	8.28	27.142	9.129	11.565	31.67	13.636	11.283	28.744	14.132	14.57	29.107	11.351	10.63	21.46	12.575	10.953	19.314	STAT1	5
ENSG00000138378	0.641	0.921	25.745	1.494	1.645	71.123	0.974	1.087	30.257	0.967	1.065	31.726	0.24	0.279	19.092	0.81	0.97	24.513	0.193	0.327	6.057	0.319	0.306	6.859	STAT4	5
ENSG00000081320	9.004	16.538	9.797	6.358	12.571	7.668	4.897	5.008	9.292	2.197	4.1	10.741	4.839	6.95	12.146	6.858	8.003	6.76	3.153	4.873	10.625	2.539	4.134	9.263	STK17B	3
ENSG00000003402	8.572	20.849	63.522	7.742	16.455	30.261	9.915	13.066	47.98	8.562	16.469	55.088	9.111	20.411	59.676	8.024	18.601	36.683	9.078	16.007	43.011	7.811	12.325	42.993	CFLAR	2
ENSG00000118263	5.825	16.965	3.652	4.124	10.993	5.236	4.685	5.65	12.005	3.423	5.919	10.355	3.276	9.95	15.705	3.583	6.358	8.671	2.259	4.418	14.462	2.68	5.293	17.344	KLF7	3
ENSG00000288658	2.873	8.313	5.701	3.236	11.332	31.895	1.077	1.401	6.139	0.419	1.519	6.218	2.014	6.262	8.622	2.381	8.436	15.257	0.495	2.563	5.312	0.322	1.889	6.126		5
ENSG00000163082	1.591	2.025	126.144	5.773	6.752	246.284	2.208	3.756	64.646	4.241	5.185	84.447	6.177	5.34	58.39	7.938	7.828	73.261	7.151	6.927	43.39	7.445	6.753	54.475	SGPP2	5
ENSG00000115009	1.146	169.455	180.843	0.752	248.983	309.85	0.474	74.267	241.614	0.415	141.537	448.047	0.451	135.743	257.676	0.078	162.079	149.614	0.307	124.618	256.154	0.442	110.856	329.599	CCL20	3
ENSG00000135899	3.732	4.229	24.539	3.146	3.494	8.356	3.655	2.912	14.275	3.27	3.64	16.576	3.817	3.83	12.957	3.213	3.277	8.056	3.518	3.147	7.216	3.549	3.606	7.804	SP110	2
ENSG00000134070	2.912	8.376	101.574	4.177	16.244	124.583	3.317	6.019	75.602	4.951	8.776	99.881	4.751	18.49	112.44	6.163	25.825	123.406	7.07	14.316	94.627	7.87	10.898	103.202	IRAK2	5
ENSG00000144597	8.789	14.732	45.633	8.397	18.639	30.575	11.389	20.152	24.071	15.98	22.712	30.179	15.219	17.77	61.792	14.291	21.55	29.035	18.671	22.085	35.677	17.769	22.429	39.458	EAF1	2
ENSG00000131378	7.132	7.498	33.186	7.65	8.18	42.172	9.871	9.769	40.692	11.065	10.619	41.013	9.594	9.903	21.6	11.737	10.463	36.036	15.101	12.155	24.858	13.638	13.91	24.55	RFTN1	5
ENSG00000144655	1.709	98.884	135.929	2.049	74.123	47.71	2.105	29.165	99.463	1.912	36.178	112.067	2.481	70.72	125.957	3.35	76.13	97.704	3.04	39.264	95.206	2.653	35.355	85.487	CSRNP1	3
ENSG00000168334	0.042	0.102	17.788	0.008	0.152	2.595	0	0.018	9.424	0.027	0.035	14.673	0.171	0.672	18.521	0	0.107	1.912	0.165	0.534	7.247	0.036	0.061	4.977	XIRP1	2
ENSG00000114784	10.679	19.587	63.942	10.87	20.599	69.733	11.673	13.13	32.966	11.818	19.805	55.103	12.228	18.556	40	11.919	23.958	38.228	15.123	20.333	41.731	16.469	20.935	49.55	EIF1B	5
ENSG00000160791	11.466	20.18	102.889	22.826	35.286	161.197	20.114	29.333	56.843	32.252	38.025	81.434	32.74	42.72	109.043	46.455	65.548	122.115	33.458	44.832	57.757	34.629	40.905	70.631	CCR5	5
ENSG00000121797	4.328	60.8	128.126	4.356	42.12	44.721	15.818	54.262	100.767	27.599	85.707	126.903	21.155	97.192	252.255	15.886	69.026	90.439	38.16	92.17	167.789	44.981	89.258	207.846	CCRL2	1
ENSG00000114737	2.022	1.273	15.324	1.433	0.788	4.393	2.522	1.44	10.135	2.339	1.421	9.161	1.65	1.646	4.777	2.116	1.545	1.657	1.88	1.917	3.115	1.591	2.34	2.774	CISH	2
ENSG00000272886	4.389	8.784	42.776	3.954	8.134	21.161	4.697	5.668	34.417	4.418	6.496	36.563	5.352	8.451	34.007	5.912	8.476	17.768	4.886	7.143	20.63	5.377	7.029	20.112	DCP1A	2
ENSG00000114251	0.63	0.859	1.849	0.597	1.43	11.226	0.231	0.39	3.15	0.086	0.335	3.474	0.757	1.462	3.307	3.356	5.666	8.339	0.416	0.94	2.188	0.271	0.683	3.087	WNT5A	5
ENSG00000163666	0.651	0.588	17.878	0.663	0.428	3.066	0.727	0.343	6.098	0.266	0.344	6.377	0.333	0.369	4.479	0.333	0.233	2.605	0.149	0.207	1.69	0.157	0.265	1.116	HESX1	2
ENSG00000163602	3.59	5.201	12.651	4.396	7.509	14.019	3.771	3.664	10.325	3.263	3.821	11.223	4.355	7.022	23.043	5.15	6.409	10.696	4.046	5.539	9.608	3.718	4.914	12.968	RYBP	2
ENSG00000163605	4.708	4.551	25.072	4.418	5.312	16.235	4.932	4.957	22.928	4.735	4.518	29.412	5.745	5.732	29.382	6.528	6.058	14.697	5.358	5.962	19.493	5.677	5.305	19.459	PPP4R2	1
ENSG00000144802	2.885	396.235	90.626	6.384	370.505	50.335	2.84	138.4	79.386	2.504	188.918	94.977	3.726	318.767	154.49	8.262	293.316	77.891	3.546	213.508	122.37	2.546	187.815	138.415	NFKBIZ	4
ENSG00000121594	0.883	0.614	57.173	1.444	2.235	31.746	0.823	1.399	29.02	1.387	2.006	32.422	1.41	2.894	28.58	2.478	4.659	29.336	1.134	2.52	14.253	1.06	1.218	12.843	CD80	2
ENSG00000138496	7.189	6.16	36.515	6.828	6.412	21.338	5.235	4.939	24.701	6.249	6.566	27.354	6.887	6.673	22.223	7.181	6.088	16.862	6.005	5.401	14.189	5.655	5.581	11.23	PARP9	2
ENSG00000163840	14.933	11.346	125.671	12.713	11.82	60.488	13.114	10.642	57.242	14.006	12.537	58.755	13.02	9.969	63.526	13.478	11.39	40.222	11.284	11.347	34.843	12.863	10.768	32.408	DTX3L	2
ENSG00000173193	23.279	23.629	206.834	16.78	17.514	78.644	17.786	11.821	95.387	13.489	15.52	100.882	16.722	17.524	102.69	14.25	13.751	51.949	9.734	11.81	30.345	8.787	9.92	31.478	PARP14	2
ENSG00000017260	8.907	9.108	54.026	11.617	12.677	26.728	8.767	10.187	20.242	9.586	9.771	20.642	10.857	8.482	26.097	12.322	12.814	24.144	10.629	10.108	17.417	9.402	7.795	15.4	ATP2C1	2
ENSG00000114019	0.018	0.011	17.658	0.008	0.015	0.549	0.007	0	1.805	0	0.009	1.856	0	0	3.759	0	0.013	0.924	0.021	0.014	0.923	0.009	0.007	0.788	AMOTL2	2
ENSG00000114127	4.026	4.754	40.329	2.81	4.697	10.22	4.721	3.793	17.35	3.852	4.564	18.903	4.137	4.467	16.536	2.948	3.469	5.061	3.311	4.151	5.241	3.194	3.987	6.534	XRN1	2
ENSG00000175040	1.68	1.589	16.786	5.247	5.178	29.633	1.778	2.802	9.884	3.206	3.649	12.507	2.975	1.92	3.807	4.385	6.307	19.722	5.277	4.765	10.684	5.3	4.588	9.885	CHST2	5
ENSG00000188313	6.828	12.339	109.602	7.302	11.685	53.106	5.526	6.146	52.575	5.378	9.966	63.293	6.136	7.781	63.732	7.868	11.148	36.241	4.923	7.385	31.929	5.501	6.123	31.938	PLSCR1	2
ENSG00000181788	4.482	15.523	15.784	4.855	10.481	7.768	5.102	8.884	25.63	4.801	11.497	28.992	6.435	29.431	53.242	5.794	24.885	20.984	5.649	19.447	48.905	6.231	17.586	45.586	SIAH2	3
ENSG00000163659	10.228	47.301	40.879	17.459	45.144	18.177	7.407	20.23	36.11	8.686	20.448	32.696	11.72	42.108	70.431	17.596	34.406	15.689	9.274	27.131	29.361	9.6	24.084	30.828	TIPARP	3
ENSG00000163661	3.425	138.015	1132.398	4.177	228.909	710.938	1.83	103.145	871.663	4.239	210.321	897.612	4.634	189.108	1121.531	4.027	208.758	479.601	5.542	162.041	620.262	7.415	125.453	684.899	PTX3	2
ENSG00000075420	9.577	9.675	83.012	9.759	14.321	51.209	9.802	13.206	57.551	10.825	12.49	60.209	12.181	12.254	51.375	9.55	9.171	30.138	10.637	11.634	27.625	9.133	10.925	28.067	FNDC3B	2
ENSG00000121858	3.863	5.143	141.026	2.151	2.087	20.446	3.335	0.942	28.392	0.936	1.26	27.413	1.799	1.902	20.74	0.795	0.832	20.609	0.723	0.797	13.783	0.546	1.189	9.463	TNFSF10	2
ENSG00000078081	0.216	0.328	22.155	0.124	0.299	8.256	0.299	0.751	38.717	0.641	0.949	31.914	0.058	0.824	29.377	2.268	2.499	10.594	0.364	0.374	11.457	1.318	1.952	13.671	LAMP3	1
ENSG00000176597	1.703	6.876	7.656	1.155	5.14	4.729	2.168	5.174	6.503	2.183	7.23	10.875	2.088	3.486	14.668	2.082	3.359	6.298	2.488	4.379	11.134	2.933	4.347	13.623	B3GNT5	1
ENSG00000136514	1.865	1.413	26.124	1.771	1.081	4.97	2.045	1.326	10.715	1.176	1.862	9.838	1.62	1.263	16.292	1.989	1.937	16.679	1.658	1.032	12.141	1.721	1.495	10.166	RTP4	2
ENSG00000113916	7.255	39.296	41.386	12.168	56.294	29.769	11.256	29.315	24.53	12.405	32.214	21.165	13.666	46.046	27.274	15.884	33.457	24.633	14.939	27.865	22.679	13.676	30.361	25.897	BCL6	4
ENSG00000196083	1.505	1.507	17.356	1.148	1.496	4.638	0.687	0.7	5.828	0.689	0.595	3.693	0.818	0.988	6.696	0.954	1.285	3.586	0.745	0.707	2.297	0.628	0.926	2.291	IL1RAP	2
ENSG00000180611	4.099	3.7	19.408	5.513	6.215	17.287	2.359	2.192	7.247	1.037	1.434	7.323	2.237	4.134	12.774	4.548	6.899	17.226	2.654	2.918	10.725	2.395	2.686	8.648	MB21D2	5
ENSG00000114315	0.076	1.101	1.836	0.228	2.795	12.543	0.023	0.249	5.423	0.107	0.194	5.565	0.081	1.426	3.199	0.544	3.835	2.325	0.086	0.451	0.635	0.086	0.491	0.887	HES1	5
ENSG00000133657	6.527	6.996	55.901	7.314	11.153	97.358	16.979	29.816	60.866	30.818	31.806	77.464	24.799	19.79	50.777	19.117	21.766	43.15	40.952	39.38	54.556	45.162	41.867	61.711	ATP13A3	1
ENSG00000145016	5.608	6.033	32.29	4.95	5.564	7.397	4.76	4.07	16.992	3.941	4.075	19.711	3.438	3.91	14.355	4.054	4.752	11.103	2.971	3.405	6.666	2.93	3.791	6.338	RUBCN	2
ENSG00000168884	9.908	14.255	50.563	11.241	17.603	74.729	11.11	17.589	60.144	14.624	19.483	61.674	13.315	15.547	42.643	14.962	21.99	58.785	18.964	18.922	44.825	19.677	20.253	46.498	TNIP2	5
ENSG00000137449	4.383	9.485	27.81	2.567	8.911	14.622	6.791	14.264	20.488	8.962	15.492	24.831	7.873	15.746	25.136	5.215	9.791	14.494	8.253	15.437	17.949	8.243	16.754	19.043	CPEB2	1
ENSG00000002549	30.61	27.205	225.633	42.407	38.817	155.235	32.612	33.96	117.302	38.4	37.532	116.754	36.528	36.132	95.879	38.709	39.775	78.522	40.102	35.89	78.012	41.023	35.34	65.262	LAP3	2
ENSG00000038210	6.951	8.235	43.248	5.402	9.371	22.205	6.778	9.988	35.998	9.698	10.663	43.947	9.568	9.363	30.12	6.11	7.925	17.377	9.609	10.183	23.675	11.517	9.538	22.032	PI4K2B	1
ENSG00000047365	1.636	1.648	37.979	1.132	1.674	6.23	2.432	3.447	16.91	3.231	4.585	19.914	3.002	3.096	35.518	1.602	1.613	6.846	3.346	3.454	15.161	3.765	3.834	16.409	ARAP2	2
ENSG00000169429	9.162	1703.755	1185.894	12.586	1981.225	2416.821	5.547	577.527	906.242	11.184	900.91	1927.331	16.527	764.988	1476.964	56.33	1311.303	1435.707	47.004	756.757	1549.841	74.553	720.025	1868.833	CXCL8	3
ENSG00000163739	5.137	711.676	483.477	17.219	1255.655	1588.471	2.357	140.755	283.551	1.328	102.21	187.566	0.852	286.2	448.87	4.749	440.924	594.061	1.142	117.417	234.429	0.819	90.142	185.968	CXCL1	5
ENSG00000163734	2.925	974.738	128.097	2.889	866.033	142.893	1.936	258.49	140.946	1.789	392.862	227.016	1.444	636.75	393.319	2.523	557.598	138.579	1.021	283.71	243.6	0.873	253.805	256.427	CXCL3	4
ENSG00000081041	5.227	1163.149	102	4.511	1038.165	180	5.1	326.468	95.268	5.271	546.353	202.36	3.439	835.701	255.604	6.94	621.138	208.189	2.733	409.144	203.156	1.973	409.432	234.372	CXCL2	4
ENSG00000124882	0.395	42.519	56.246	0.338	43.492	43.038	0.446	10.764	23.848	0.093	12.698	41.185	0.3	11.993	32.409	0.327	14.484	19.222	0.342	9.682	27.85	0.072	6.506	29.532	EREG	3
ENSG00000138755	0.563	0.371	661.711	0.547	0.962	93.618	0.239	0.433	115.708	0.144	0.806	53.774	0.12	1.019	422.177	0.541	0.817	6.322	0.402	0.208	59.946	0.085	0.223	80.723	CXCL9	2
ENSG00000169245	13.133	20.101	7892.812	9.048	17.918	365.658	3.135	9.828	1661.599	3.717	16.648	1242.145	3.339	37.329	2499.261	0.741	5.724	269.347	0.681	7.118	669.304	0.799	5.765	596.665	CXCL10	2
ENSG00000169248	1.157	1.109	885.893	1.141	1.436	24.717	0.239	0.735	116.575	0.347	0.897	78.289	0.279	2.714	372.636	0.21	0.244	19.041	0.1	0.919	67.245	0.099	0.914	73.824	CXCL11	2
ENSG00000138670	3.554	77.323	29.159	3.849	70.235	21.027	5.949	40.094	34.832	8.683	54.583	46.403	10.696	74.511	56.313	12.105	77.937	42.98	12.059	55.484	53.005	10.831	43.79	52.623	RASGEF1B	4
ENSG00000163644	1.306	1.955	23.1	1.059	1.22	3.225	1.441	0.931	12.659	1.141	0.938	13.923	0.816	1.431	10.297	0.427	1.007	4.07	0.567	0.872	4.763	0.501	0.685	3.837	PPM1K	2
ENSG00000138642	2.132	2.189	56.149	1.587	1.728	7.598	1.675	1.693	22.506	1.512	2.112	19.464	2.18	2.064	19.621	1.98	2.08	9.89	1.561	1.478	6.614	1.595	1.675	7.261	HERC6	2
ENSG00000138646	3.794	5.848	161.726	1.75	1.59	11.743	2.894	1.457	49.97	2.01	2.155	52.15	1.717	1.811	60.97	1.018	1.394	30.463	0.765	1.04	26.866	1.294	1.136	22.67	HERC5	2
ENSG00000109320	4.559	6.772	95.829	7.625	10.485	123.545	4.466	4.978	69.041	4.888	6.147	76.393	6.499	11.139	83.052	8.037	14.51	79.939	6.662	7.758	48.936	6.013	6.905	55.126	NFKB1	5
ENSG00000164038	0.424	2.25	11.457	0.412	0.52	0.597	0.466	0.33	1.127	0.128	0.093	0.403	0.225	0.256	0.603	0.087	0.186	0.162	0.32	0.319	0.521	0.095	0.082	0.231	SLC9B2	2
ENSG00000164023	1.369	1.111	8.261	2.102	3.312	5.233	2.202	3.763	7.46	2.999	3.556	8.941	3.373	3.029	15.609	1.694	1.927	5.199	4.091	4.103	9.762	3.952	4.16	12.843	SGMS2	1
ENSG00000050730	1.151	9.889	376.6	2.6	42.815	354.181	0.554	2.048	134.178	0.412	4.685	134.218	0.825	14.621	185.917	11.347	64.051	172.853	1.789	10.316	94.204	1.722	7.333	91.897	TNIP3	5
ENSG00000151014	0.882	25.674	67.392	0.602	19.191	76.869	0.808	6.431	67.2	1.282	8.173	49.339	0.924	47.951	137.523	0.693	27.258	44.63	1.185	15.343	57.889	1.145	13.694	52.512	NOCT	2
ENSG00000109436	10.981	16.259	107.538	11.535	15.529	41.482	12.92	11.385	46.9	9.878	12.418	59.507	12.694	16.865	53.123	14.329	17.087	43.624	16.098	15.988	50.553	17.928	17.142	50.728	TBC1D9	2
ENSG00000052795	10.35	8.37	109.336	6.839	10.012	74.337	20.326	34.005	64.014	35.297	37.378	78.662	29.022	24.702	77.372	25.985	24.819	47.033	44.947	42.893	55.745	50.275	43.981	62.729	FNIP2	2
ENSG00000109756	3.048	3.812	54.219	3.247	4.521	27.504	4.123	5.219	87.096	4.454	5.336	97.46	4.517	7.092	92.145	3.523	4.723	32.842	4.659	4.91	70.474	4.355	5.567	76.741	RAPGEF2	1
ENSG00000137628	1.141	1.135	12.912	1.064	1.206	2.907	1.283	1.011	5.792	1.066	1.516	6.637	1.065	0.924	6.396	0.861	1.171	2.773	0.782	0.924	2.784	0.911	0.878	2.417	DDX60	2
ENSG00000181381	4.758	4.698	60.039	2.907	3.727	10.818	6.223	8.742	33.033	7.586	9.069	44.427	6.642	6.668	30.217	2.916	3.173	6.261	7.613	7.677	14.538	6.756	6.673	14.688	DDX60L	2
ENSG00000151726	22.145	51.573	593.346	22.384	62.962	459.232	36.381	76.388	534.271	58.947	104.127	674.893	54.607	93.045	596.813	50.329	120.129	462.618	68.839	92.249	427.57	87.124	83.123	451.051	ACSL1	1
ENSG00000251230	0.359	9.035	90.741	0.628	9.593	55.956	0.714	6.439	54.058	0.618	7.318	53.808	0.79	13.181	88.46	2.056	15.295	44.631	0.859	8.257	39.815	1.283	8.973	50.901	MIR3945HG	2
ENSG00000164236	0.015	0.051	6.57	0.047	0.049	1.384	0.061	0.119	6.081	0.123	0.295	6.042	0.127	0.207	12.503	0.297	0.315	3.804	0.19	0.172	7.142	0.497	0.508	7.281	ANKRD33B	2
ENSG00000145555	2.685	3.237	16.219	1.193	1.791	8.435	2.094	1.778	6.25	1.404	1.501	3.416	1.877	2.555	3.855	1.041	1.338	1.99	1.786	1.889	2.51	1.226	1.787	1.691	MYO10	2
ENSG00000168685	1.13	5.697	152.22	1.558	14.472	389.602	0.706	2.958	85.591	0.638	2.444	51.47	0.808	2.977	24.622	2.149	14.106	92.933	0.9	2.683	21.33	0.917	1.695	13.754	IL7R	5
ENSG00000171522	8.621	64.105	68.43	8.397	74.204	95.576	10.339	59.888	60.627	12.462	91	55.918	11.055	86.307	82.324	11.267	80.257	63.296	8.888	47.335	46.807	9.987	50.133	69.923	PTGER4	3
ENSG00000112972	10.886	15.525	37.379	11.718	25.743	52.409	13.381	16.619	43.263	14.501	17.513	49.288	14.693	20.078	47.791	9.197	16.69	32.39	13.925	19.825	34.325	13.853	16.117	35.496	HMGCS1	1
ENSG00000134352	5.041	6.742	26.227	4.961	8.239	12.6	5.442	5.868	14.058	5.634	6.928	12.933	6.328	7.315	25.814	5.466	5.804	8.692	5.806	6.718	10.504	6.269	7.353	11.575	IL6ST	2
ENSG00000164181	0.314	0.197	50.322	0.491	0.717	76.323	0.55	1.199	37.811	0.89	0.972	44.406	0.297	0.261	22.889	0.307	0.486	15.137	0.578	0.555	11.795	0.711	0.473	12.153	ELOVL7	5
ENSG00000248323	0.39	22.84	13.924	1.149	19.156	15.737	0.77	5.102	7.987	0.919	6.362	10.516	1.505	4.522	13.672	1.45	5.6	9.686	1.186	3.517	5.167	1.003	1.567	5.396	LUCAT1	3
ENSG00000113369	6.074	87.775	11.025	5.123	65.385	38.543	8.667	44.539	14.038	5.063	42.615	15.636	5.144	48.13	20.023	3.818	28.22	13.626	4.403	23.115	6.571	4.427	21.249	7.987	ARRDC3	4
ENSG00000175471	5.039	5.967	30.235	5.928	8.157	14.812	4.875	5.123	12.112	4.987	5.789	14.342	5.47	5.586	15.872	5.178	5.217	8.431	5.184	6.229	8.56	5.435	5.146	9.385	MCTP1	2
ENSG00000152503	1.719	2.123	11.38	2.992	4.261	10.181	1.239	2.018	7.895	1.652	1.76	7.602	1.395	1.837	5.006	1.601	2.384	6.698	0.828	1.438	2.706	0.736	1.038	2.988	TRIM36	5
ENSG00000145780	5.799	5.019	45.016	5.251	5.034	13.024	11.189	10.175	20.578	13.77	11.442	22.69	9.419	7.001	48.199	6.528	4.121	12.343	7.76	7.736	19.095	8.263	8.795	20.042	FEM1C	2
ENSG00000145779	9.861	31.712	74.759	11.421	26.019	84.526	7.217	10.179	65.467	4.585	11.297	59.896	7.426	32.587	109.589	7.765	26.256	48.417	6.299	18.853	54.65	5.086	14.149	54.502	TNFAIP8	2
ENSG00000164400	0	3.062	3.297	0	1.935	22.877	0	0.217	16.446	0	0.579	41.574	0.07	3.882	33.314	0	6.002	27.214	0.113	3.538	38.248	0.074	2.4	48.958	CSF2	1
ENSG00000125347	1.803	48.213	129.347	1.916	30.257	31.731	2.125	15.644	77.459	1.946	25.723	69.42	2.397	43.064	104.453	2.525	35.378	56.772	2.449	25.76	74.83	2.872	24.901	68.639	IRF1	3
ENSG00000072364	9.086	13.657	62.846	6.523	12.707	36.002	10.983	13.383	42.729	11.444	14.069	51.256	15.773	19.3	78.977	11.589	13.012	36.339	17.64	18.985	41.658	15.849	17.898	48.639	AFF4	2
ENSG00000120738	1.14	385.445	3.614	0.681	286.589	4.395	2.92	196.066	2.712	2.391	256.408	3.421	6.958	367.866	26.632	4.163	132.623	10.111	7.889	201.617	17.756	3.312	263.542	19.44	EGR1	4
ENSG00000145901	14.111	17.368	261.376	27.628	27.343	352.758	17.231	16.92	207.673	17.357	18.203	192.664	26.319	31.247	163.824	38.113	41.107	210.539	30.378	28.125	120.68	31.604	31.118	125.382	TNIP1	5
ENSG00000172548	0.135	3.475	94.687	0.091	1.457	57.368	0.47	1.571	45.508	1.328	4.342	58.525	1.347	4.536	69.813	1.114	3.952	21.517	5.107	7.795	46.542	4.966	7.235	49.212	NIPAL4	2
ENSG00000113302	0.088	0.356	7.751	0.068	0.208	4.773	0.061	0.203	53.807	0.072	0.945	128.27	0.054	3.319	14.366	0.121	1.833	4.342	0.058	1.438	29.968	0.038	1.401	28.943	IL12B	1
ENSG00000253522	2.894	43.898	57.208	12.409	95.817	95.357	5.125	65.765	49.125	9.355	100.912	69.997	4.65	46.479	36.533	8.634	137.495	107.338	5.925	57.021	57.226	3.828	26.39	42.836	MIR3142HG	3
ENSG00000043462	20.036	78.502	245.738	19.424	54.383	72.677	17.246	26.905	109.863	17.414	32.147	102.178	18.952	57.893	412.701	17.811	38.221	124.024	21.247	32.518	117.666	21.379	38.561	166.509	LCP2	2
ENSG00000168246	4.761	4.429	50.701	5.581	5.186	57.645	8.502	9.995	37.878	12.138	11.929	42.721	10.042	9.602	31.234	10.74	10.049	32.146	12.758	12.292	20.252	13.123	12.528	25.625	UBTD2	5
ENSG00000174705	3.81	3.858	50.764	15.14	18.504	55.16	3.185	4.637	10.254	3.768	4.365	7.243	7.192	8.378	15.231	33.013	37.965	46.968	9.571	10.644	13.592	6.358	8.954	9.359	SH3PXD2B	5
ENSG00000120129	5.233	1052.801	79.913	5.1	819.741	202.264	7.928	471.371	218.824	10.849	610.586	215.093	8.071	737.71	230.817	10.505	555.446	110.742	10.55	491.878	151.512	10.381	458.859	200.323	DUSP1	4
ENSG00000113749	7.438	5.515	51.073	9.321	7.645	11.003	4.185	2.897	14.545	2.325	1.919	9.029	4.158	4.624	17.659	6.203	5.161	7.751	2.646	3.01	5.698	2.255	2.86	5.009	HRH2	2
ENSG00000170542	16.1	40.117	117.225	27.41	69.305	236.749	7.192	11.754	105.633	4.633	11.921	110.761	5.095	17.173	90.081	11.289	25.011	75.981	2.853	8.021	31.005	1.573	5.808	33.888	SERPINB9	5
ENSG00000137275	4.566	5.49	46.08	5.013	5.067	13.894	4.569	4.313	22.657	3.9	4.601	21.729	5.493	7.292	49.231	5.722	6.537	25.786	4.61	5.431	18.725	4.803	5.023	20.15	RIPK1	2
ENSG00000137267	2.327	2.188	10.862	6.311	6.803	18.837	2.534	3.992	14.357	3.901	3.315	12.185	2.509	2.294	9.717	2.353	3.373	12.661	2.843	3.014	10.689	3.352	2.315	8.281	TUBB2A	5
ENSG00000095951	3.161	4.731	10.611	3.395	6.504	23.575	3.42	5.355	10.254	4.121	6.452	13.682	4.258	6.048	18.258	5.674	4.842	15	4.356	5.798	13.63	4.624	6.34	18.368	HIVEP1	5
ENSG00000112149	13.973	646.932	381.376	8.067	549.983	691.398	70.471	350.745	589.131	142.06	479.252	685.966	78.719	527.348	583.31	59.742	553.934	530.301	139.436	455.647	571.418	160.561	417.122	657.708	CD83	3
ENSG00000137393	7.118	12.232	107.96	8.798	16.153	116.867	8.063	8.042	84.414	6.775	11.514	83.343	5.525	23.14	67.173	6.302	28.312	77.715	5.482	12.34	58.141	6.527	13.186	62.813	RNF144B	5
ENSG00000204642	17.611	26.995	96.804	18.708	22.88	58.095	19.511	23.506	57.264	22.751	29.962	61.784	20.964	24.073	72.657	24.676	34.864	86.89	25.998	27.945	52.467	32.417	30.063	62.248	HLA-F	5
ENSG00000234127	10.95	11.811	55.047	12.145	10.486	23.717	10.335	10.813	39.797	10.342	11.687	40.28	10.757	16.828	45.882	13.186	13.701	36.438	11.348	10.939	25.771	11.305	13.447	26	TRIM26	2
ENSG00000137331	50.991	1666.689	594.218	87.593	1364.617	1002.912	30.15	483.242	558.456	20.165	687.485	650.541	46.706	1688.733	960.803	83.571	1131.137	837.911	47.654	1058.999	738.752	32.176	1024.882	802.382	IER3	4
ENSG00000228022	0.321	10.546	3.452	0.894	9.376	7.324	0.15	3.723	4.265	0.084	4.312	4.357	0.14	3.187	5.01	0.79	4.052	2.471	0.254	3.514	1.662	0	2.851	1.639	HCG20	4
ENSG00000232810	15.126	3163.367	1059.131	26.151	2558.033	555.674	5.121	1088.712	1214.172	8.177	1626.543	1682.612	10.044	4025.96	3225.222	23.87	2565.35	1141.095	9.373	2273.13	2036.426	7.066	2195.813	2329.58	TNF	4
ENSG00000204389	20.389	14.509	39.992	27.532	18.989	22.966	16.047	14.955	56.12	17.637	16.843	68.103	10.321	31.86	45.963	17.023	19.44	29.168	11.736	32.176	66.36	10.231	29.899	77.758	HSPA1A	1
ENSG00000243649	0.22	0.564	21.034	0.196	0.407	5.032	0.116	0.386	4.366	0.174	0.376	4.01	0.042	1.451	5.13	0.094	1.119	3.661	0.025	0.425	1.407	0.066	0.364	1.78	CFB	2
ENSG00000204267	2.871	3.085	19.326	2.42	3.087	11.289	2.982	3.922	15.375	3.689	3.832	14.218	2.214	2.191	12.066	2.03	2.392	9.544	2.535	2.307	6.614	2.46	2.332	5.836	TAP2	2
ENSG00000168394	12.158	12.439	194.239	10.955	10.372	103.264	15.288	14.684	117.644	15.086	16.346	112.69	13.564	14.061	115.93	10.921	16.338	75.491	15.547	18.044	78.633	18.769	15.078	65.922	TAP1	2
ENSG00000010030	0.115	0.154	22.388	0.11	0.021	5.403	0	0	8.006	0.037	0.168	7.07	0.093	0.103	5.003	0	0.018	4.412	0	0.019	2.205	0.025	0.019	2.014	ETV7	2
ENSG00000124762	31.345	102.971	321.264	26.093	79.272	341.495	36.076	64.064	303.926	41.514	61.161	254.324	44.784	73.119	218.418	65.017	116.72	170.055	69.223	94.143	173.171	74.412	97.566	160.565	CDKN1A	5
ENSG00000119900	24.586	24.871	118.572	13.705	23.99	96.122	19.575	16.441	54.169	14.444	19.223	58.952	17.832	22.18	75.829	14.993	17.393	44.98	18.118	19.512	41.773	20.758	24.363	52.22	OGFRL1	2
ENSG00000164430	4.172	6.202	40.445	4.345	4.749	10.425	2.919	2.344	27.116	2.579	3.156	25.962	2.542	2.931	24.774	1.818	3.077	11.422	1.384	2.629	12.718	1.589	2.34	12.268	CGAS	2
ENSG00000146278	26.411	368.468	175.426	24.873	342.156	211.215	30.679	128.28	125.389	17.519	190.761	146.898	31.343	316.975	200.763	28.935	323.725	173.716	22.556	183.968	192.956	25.269	214.124	241.502	PNRC1	4
ENSG00000057657	7.451	102.284	6.964	6.725	59.876	7.937	5.687	33.036	9.452	2.242	38.442	12.647	6.263	74.787	17.893	6.8	58.421	7.891	4.469	37.616	15.888	3.513	38.391	17.417	PRDM1	4
ENSG00000118689	3.446	4.233	10.759	2.344	2.726	13.284	4.365	2.804	9.28	2.761	2.952	8.469	3.487	3.972	12.597	2.789	3.253	12.185	2.983	3.56	11.764	3.758	3.969	11.391	FOXO3	5
ENSG00000009413	2.068	2.366	16.863	0.994	2.003	1.628	1.779	1.973	5.183	1.797	2.267	6.254	2.277	2.639	20.348	1.752	1.603	3.805	1.738	2.123	4.866	2.046	2.361	7.192	REV3L	2
ENSG00000289198	0.26	10.018	18.116	0.621	3.883	13.717	0.316	2.499	21.13	0.164	3.015	16.102	0.329	9.611	31.661	0.185	2.1	4.382	0.132	2.438	12.421	0.087	2.424	10.482		2
ENSG00000277443	117.044	186.975	330.224	145.768	208.996	358.662	98.833	93.447	274.47	75.979	126.432	296.802	164.946	350.472	584.944	157.889	288.055	320.541	74.141	163.293	351.885	53.671	198.402	424.595	MARCKS	3
ENSG00000118503	5.642	690.351	265.038	13.312	562.87	333.564	5.813	220.126	345.656	9.524	336.23	368.084	13.848	889.408	607.425	19.671	700.712	307.996	17.353	459.561	326.036	20.356	430.871	363.174	TNFAIP3	4
ENSG00000218565	0.132	23.381	5.72	0.212	12.59	3.069	0.128	3.09	7.038	0.06	3.407	3.232	0.15	3.572	6.776	0.084	1.237	0.88	0.06	0.841	1.079	0.04	0.806	1.204		4
ENSG00000010818	0.431	0.506	39.027	0.499	0.681	31.108	0.871	1.13	30.63	1.045	1.401	33.029	1.392	1.433	40.175	2.207	1.648	22.653	1.939	2.238	22.634	2.614	2.634	33.062	HIVEP2	1
ENSG00000118495	2.771	3.399	15.527	1.577	2.11	5.757	3.396	3.106	10.482	2.595	2.758	10.637	2.293	3.178	5.637	2.096	2.024	4.684	1.941	2.036	4.279	2.097	2.285	4.065	PLAGL1	2
ENSG00000135604	3.544	35.748	113.405	4.417	28.551	74.834	5.38	15.056	61.369	7.057	20.552	72.31	8.637	35.028	115.485	9.008	39.398	89.245	9.344	23.655	67.917	11.968	27.304	88.519	STX11	2
ENSG00000146425	9.609	9.013	51.808	8.859	7.196	27.308	9.002	8.996	28.065	10.145	10.062	29.374	6.587	5.158	24.134	6.318	6.392	24.218	6.274	6.953	15.887	8.488	6.986	15.302	DYNLT1	2
ENSG00000164691	6.483	24.857	29.944	6.003	18.454	3.883	6.247	26.739	18.659	10.175	50.21	32.165	9.271	30.969	57.975	8.518	31.358	26.735	8.584	39.5	46.785	9.848	39.88	46.74	TAGAP	3
ENSG00000291237	21.314	196.245	1286.676	66.411	249.123	1073.936	31.872	111.315	631.98	67.426	165.473	705.321	52.821	166.261	707.281	95.91	240.901	607.015	77.505	159.984	475.696	90.039	139.367	482.344	SOD2	5
ENSG00000146457	7.019	50.625	171.831	7.94	45.832	189.49	6.973	18.14	91.953	7.183	25.051	94.556	10.134	36.764	165.776	14.159	49.522	129.729	10.059	24.682	78.198	9.812	19.556	80.358	WTAP	5
ENSG00000085511	2.847	4.219	12.185	2.855	5.075	6.115	2.674	3.169	13.845	2.98	3.366	12.197	3.005	4.286	38.747	2.58	4.332	14.666	2.664	3.183	21.618	2.958	3.076	21.172	MAP3K4	2
ENSG00000198719	1.15	1.666	10.556	4.817	4.289	10.728	0.89	0.179	2.14	0.508	0.373	1.162	1.027	1.986	6.273	8.012	11.714	16.794	0.361	0.996	1.945	0.169	0.541	1.323	DLL1	5
ENSG00000075618	32.954	26.272	46.724	25.769	35.321	76.019	24.318	19.839	255.992	12.87	14.246	183.259	35.884	105.827	129.497	14.964	39.016	84.777	29.223	62.231	146.159	23.883	47.64	111.776	FSCN1	1
ENSG00000105855	0.21	0.198	18.266	0.908	1.902	31.946	0.33	0.627	18.728	0.224	0.414	13.874	0.102	0.153	5.203	1.182	1.354	12.596	0.1	0.175	3.401	0.097	0.136	2.772	ITGB8	5
ENSG00000136244	0.432	18.056	154.49	0.772	57.195	135.358	0.175	5.49	188.812	0.153	8.513	254.656	0.013	8.594	92.33	0.432	66.729	234.318	0.103	5.479	100.226	0.136	3.482	120.382	IL6	5
ENSG00000086300	3.767	10.254	53.954	3.659	9.287	33.566	9.156	21.49	37.987	14.045	23.806	45.952	10.744	14.276	38.898	6.027	12.296	20.019	20.861	23.056	45.594	25.025	22.703	45.336	SNX10	1
ENSG00000122643	1.785	1.974	33.529	1.909	1.847	6.244	2.301	2.525	18.42	2.41	2.283	23.516	3.019	2.525	9.418	1.66	1.845	6.78	2.689	2.678	8.803	2.532	2.731	6.771	NT5C3A	2
ENSG00000203446	0.68	1.693	20.852	0.853	0.972	6.286	2.72	2.73	9.081	4.061	4.476	11.436	2.808	3.109	15.386	2.248	1.446	4.337	4.24	3.523	6.332	4.872	4.247	9.982	SUGCT-AS1	2
ENSG00000122641	0.235	0.415	4.857	0.182	0.778	19.394	0.165	1.078	29.62	0.352	2.361	87.528	0.08	0.303	4.711	0.195	1.807	3.456	0.15	0.833	4.862	0.156	1.227	14.166	INHBA	1
ENSG00000164543	1.477	1.788	17.139	1.697	2.926	13.693	1.429	3.323	23.868	1.941	3.432	26.381	3.977	4.198	19.829	4.706	4.795	13.181	4.699	5.318	15.359	3.915	4.466	18.285	STK17A	1
ENSG00000062582	0.06	2.104	10.722	0.12	0.943	1.452	0.091	0.175	2.345	0.051	0.241	2.105	0.042	0.751	3.752	0.191	0.816	1.148	0.034	0.339	1.165	0.023	0.27	1.072	MRPS24	2
ENSG00000260997	1.139	2.985	5.027	3.136	4.582	25.845	0.642	1.191	4.173	1.039	2.179	5.996	0.954	1.953	6.633	2.473	6.517	22.078	0.767	1.644	4.426	1.413	2.21	8.772		5
ENSG00000136286	10.26	11.358	24.352	23.879	22.787	83.978	3.689	5.808	16.987	6.463	9.585	26.918	4.26	6.856	15.905	15.525	24.371	71.274	3.634	6.178	14.645	7.044	8.014	19.194	MYO1G	5
ENSG00000232956	1.065	3.357	5.312	1.256	4.129	18.631	1.042	3.203	11.95	1.41	3.471	12.504	0.729	2.296	3.848	0.789	5.932	9.208	0.789	2.649	4.764	1.072	1.651	4.006	SNHG15	5
ENSG00000183696	2.919	17.323	21.387	3.778	13.512	26.799	9	25.487	55.765	14.248	30.744	66.279	8.518	16.282	32.756	5.622	17.072	28.812	14.367	24.869	42.341	15.431	16.02	30.056	UPP1	1
ENSG00000158517	2.836	4.778	52.508	13.575	14.456	13.66	1.965	3.2	12.852	2.844	6.082	23.429	5.699	10.414	30.444	14.432	16.757	41.849	6.431	8.246	27.697	7.069	9.563	40.428	NCF1	2
ENSG00000165178	3.35	5.534	57.771	16.434	15.754	17.781	2.449	2.591	6.986	1.762	4.116	15.776	5.731	10.246	33.924	16.823	21.529	51.164	6.133	8.745	34.416	6.458	8.477	36.9	NCF1C	2
ENSG00000091073	4.232	4.38	17.022	4.713	4.888	26.753	5.703	7.401	17.32	6.169	7.409	17.284	4.231	5.642	6.533	6.02	8.124	16.617	4.979	5.529	8.906	5.937	7.433	11.072	DTX2	5
ENSG00000075213	0.5	0.584	13.173	0.906	0.887	1.05	0.862	1.327	3.302	0.872	0.85	2.397	1.194	1.064	3.654	0.658	0.572	0.603	0.734	0.645	1.277	0.456	0.371	0.987	SEMA3A	2
ENSG00000205413	6.158	6.571	57.57	5.284	5.059	15.646	5.283	3.701	18.585	4.074	4.484	21.152	5.869	5.265	22.555	4.264	3.614	14.361	4.991	4.532	11.241	4.812	5.256	11.977	SAMD9	2
ENSG00000177409	7.563	8.143	127.636	6.306	6.069	43.309	6.747	5.958	68.355	7.066	8.27	77.227	7.184	6.315	60.186	3.844	4.208	29.179	5.092	5.122	24.563	5.171	5.223	23.685	SAMD9L	2
ENSG00000169871	6.258	3.758	31.613	6.307	3.801	19.81	6.418	4.242	18.981	5.819	4.396	20	5.094	4.358	18.58	5.431	4.491	20.171	4.702	4.289	12.56	4.651	4.47	10.827	TRIM56	2
ENSG00000106366	0.653	0.718	39.669	0.793	1.138	43.063	1.885	3.407	122.348	1.803	2.783	133.052	2.819	7.889	39.312	1.064	4.496	11.82	4.28	13.264	106.811	4.148	10.008	70.62	SERPINE1	1
ENSG00000160991	2.852	2.489	18.247	4.138	3.579	14.358	2.874	2.586	13.966	3.098	3.045	9.255	3.831	3.294	14.055	4.636	4.438	16.703	3.916	3.454	8.831	4.048	3.949	7.319	ORAI2	5
ENSG00000146776	1.616	1.712	10.419	1.59	1.69	5.503	1.59	1.802	9.274	1.542	1.913	9.211	1.397	2.302	7.29	1.217	1.425	4.136	1.49	1.242	4.539	1.285	1.578	6.252	ATXN7L1	1
ENSG00000105835	1.323	64.856	49.335	1.182	67.987	65.86	1.073	19.61	36.856	1.137	29.076	46.5	1.488	12.466	45.798	2.637	16.914	28.061	1.545	7.691	18.696	1.847	6.705	23.257	NAMPT	3
ENSG00000198839	2.695	3.483	15.034	1.955	2.561	7.896	3.184	2.182	8.74	2.306	2.127	11.257	2.807	2.952	27.031	2.595	2.496	8.639	2.566	2.714	12.605	2.313	2.8	13.294	ZNF277	2
ENSG00000105976	0.005	0.01	1.406	0.216	0.116	15.872	0.183	0.22	1.969	0.177	0.245	2.837	0.015	0	0.373	0.241	0.21	2.568	0.148	0.055	0.55	0.203	0.11	0.759	MET	5
ENSG00000105939	9.403	8.395	252.94	9.406	9.128	79.325	9.253	8.272	122.196	8.75	8.084	105.661	12.311	8.519	310.773	10.726	6.458	97.787	10.265	7.887	92.253	8.279	8.152	102.061	ZC3HAV1	2
ENSG00000059378	7.414	6.861	58.418	8.73	8.669	35.383	11.852	15.445	37.391	15.134	15.173	36.127	14.522	14.822	36.502	14.064	14.159	29.923	18.159	17.178	27.189	16.246	15.847	22.78	PARP12	2
ENSG00000260231	1.139	8.958	10.383	2.015	4.545	8.786	0.903	0.648	4.463	0.467	0.673	3.448	0.63	2.042	10.725	1.164	2.013	3.288	0.687	1.009	3.48	0.43	1.092	3.324	KDM7A-DT	2
ENSG00000106462	2.388	3.543	14.039	1.562	1.95	6.131	1.779	2.059	9.351	1.441	1.371	8.231	1.231	1.334	11.553	0.774	1.071	4.638	0.969	1.175	3.626	0.774	0.976	3.616	EZH2	2
ENSG00000242048	0.423	1.499	10.74	2.29	3.602	22.793	0.731	1.476	10.4	0.886	2.505	13.336	1.595	2.355	7.225	2.03	5.102	18.279	2.528	3.888	14.996	2.161	2.853	13.174	PRKAG2-AS2	5
ENSG00000186480	35.909	193.623	823.741	46.961	248.641	1106.859	41.048	57.198	429.965	45.317	74.592	543.585	75.442	145.981	837.4	61.581	141.754	429.904	99.898	144.899	359.729	78.11	100.705	340.198	INSIG1	5
ENSG00000105993	6.572	12.515	28.125	9.615	11.667	28.638	5.223	5.183	16.285	4.939	5.425	15.706	4.722	7.015	19.888	5.397	9.086	15.859	3.956	4.708	8.5	3.519	4.067	8.834	DNAJB6	5
ENSG00000147324	13.679	12.542	59.696	6.511	8.796	47.435	22.434	28.7	73.185	29.923	32.426	80.526	17.637	17.886	46.23	8.476	8.333	24.747	24.653	23.188	54.164	27.854	24.332	59.098	MFHAS1	1
ENSG00000154359	0.517	3.766	14.647	0.529	3.541	4.326	2.266	4.763	9.569	3.37	4.955	11.816	2.981	4.951	18.463	1.852	4.15	10.36	4.405	5.449	13.227	4.329	5.579	12.405	LONRF1	2
ENSG00000120910	3.701	5.953	23.494	4.89	6.414	31.949	4.789	6.358	21.274	4.946	5.921	23.742	6.005	6.436	14.185	6.007	8.038	20.368	6.391	7.876	13.669	5.568	6.843	14.605	PPP3CC	5
ENSG00000179388	0.039	45.532	2.597	0.104	26.731	1.224	0.225	6.228	1.571	0.377	5.462	2.469	1.153	22.741	4.641	0.593	17.915	2.973	0.847	9.003	5.701	0.408	8.216	5.765	EGR3	4
ENSG00000147454	1.969	3.923	8.203	2.503	4.928	14.396	1.47	2.077	5.469	1.247	2.304	5.237	0.857	2.112	4.644	1.509	3.511	8.782	0.989	1.561	4.026	0.69	1.276	3.884	SLC25A37	5
ENSG00000167034	0.036	0.134	2.906	0.016	0.255	16.688	0.014	0.087	2.494	0.013	0.087	3.397	0.017	0.112	1.553	0	0.516	2.891	0.054	0.081	1.525	0.018	0.121	1.934	NKX3-1	5
ENSG00000253535	0.029	1.418	31.942	0	0.514	8.555	0.106	0.339	5.551	0.066	1.488	7.702	0.041	2.418	22.255	0	0.485	7.959	0	0.858	5.157	0	1.017	6.691	ADAM7-AS1	2
ENSG00000134028	22.066	63.074	516.843	186.701	193.337	240.69	63.294	81.713	91.102	67.303	69.17	97.305	42.227	43.535	85.116	159.95	142.081	147.364	33.003	33.578	43.125	32.961	30.078	37.62	ADAMDEC1	2
ENSG00000253123	0.282	0.668	0.85	0.097	0.429	0.833	3.166	6.767	9.161	5.45	7.802	12.781	1.813	1.803	4.455	0.207	0.82	1.636	4.307	5.19	9.381	6.982	5.342	12.114		1
ENSG00000131203	1.103	0.901	173.393	1.24	1.072	39.045	0.596	1.027	22.121	0.417	0.801	25.331	0.158	0.158	17.342	0.927	1.02	6.148	0.191	0.292	4.006	0.202	0.252	4.822	IDO1	2
ENSG00000221869	45.948	82.291	151.567	52.906	43.102	103.632	38.393	19.674	65.504	15.294	23.459	59.809	41.49	88.488	81.238	56.531	69.87	64.769	16.998	31.739	47.885	9.705	32.992	50.384	CEBPD	3
ENSG00000178860	4.503	19.835	370.336	9.221	38.156	290.037	11.724	43.958	247.745	14.836	44.208	233.906	22.337	55.733	201.872	31.735	79.509	288.551	39.825	67.544	198.011	37.612	52.245	196.751	MSC	5
ENSG00000285744	0.333	0.901	26.633	0.517	1.364	15.999	0.162	0.292	7.03	0.106	0.683	6.188	0.189	0.524	7.278	0.298	1.114	4.473	0.061	0.091	1.856	0.08	0.166	1.968		2
ENSG00000261618	0.142	3.082	60.499	0.17	4.637	53.825	0.036	0.676	28.104	0.059	1.366	20.671	0.053	1.653	39.57	0.095	2.137	8.963	0.034	0.721	6.527	0.056	0.43	9.05	LINC02605	2
ENSG00000205189	0.738	14.559	4.517	0.714	8.764	4.254	0.827	2.818	7.956	0.7	5.393	11.318	1.109	13.449	9.956	0.889	7.616	4.052	0.731	5.661	7.291	0.827	5.081	9.204	ZBTB10	4
ENSG00000104312	5.235	24.693	96.886	4.106	17.593	39.94	11.855	29.327	95.398	17.943	45.173	124.134	16.114	46.996	155.089	13.215	36.299	61.691	22.222	45.422	137.816	28.496	48.993	141.889	RIPK2	1
ENSG00000104320	2.502	3.593	37.166	2.11	3.182	14.357	3.037	4.784	21.796	4.413	8.359	36.349	5	7.155	38.071	4.164	5.893	13.613	4.965	6.876	24.838	6.454	7.197	32.451	NBN	1
ENSG00000164949	0.763	10.3	11.032	0.295	5.74	4.14	3.049	11.343	14.607	4.299	16.82	30.716	2.379	32.297	38.41	0.611	9.635	4.143	5.352	32.286	22.852	5.076	23.573	31.39	GEM	3
ENSG00000164920	0.013	1.073	9.513	0	0.89	0.617	0	0.68	6.487	0.045	0.973	7.215	0.019	3.716	13.388	0	2.414	2.655	0.03	1.465	7.049	0.02	1.471	8.289	OSR2	2
ENSG00000253320	0.528	74.971	14.636	1.388	51.137	17.383	0.311	21.439	8.402	0.392	27.038	9.55	0.342	10.12	24.205	0.402	15.81	13.134	0.102	4.987	6.599	0.071	2.97	7.263	MAILR	4
ENSG00000164929	0.292	0.146	9.246	0.104	0.172	11.715	0.662	1.082	7.97	2.121	1.571	11.435	0.789	0.475	5.423	0.903	0.565	2.847	0.868	0.809	1.813	1.675	1.002	2.717	BAALC	5
ENSG00000147650	1.374	1.461	15.754	0.973	1.975	18.159	2.231	3.131	16.583	2.613	2.945	17.039	2.23	2.457	12.154	2.547	2.96	9.674	2.627	3.116	8.934	2.357	2.399	8.239	LRP12	1
ENSG00000182197	0.235	0.463	13.575	0.175	0.243	0.647	0.229	0.159	3.429	0.078	0.101	3.284	0.273	0.296	6.396	0.139	0.291	1.682	0.385	0.256	1.606	0.18	0.266	1.617	EXT1	2
ENSG00000136960	0.728	0.685	15.282	0.349	0.424	1.369	0.161	0.068	1.235	0.092	0.102	1.187	0.099	0.291	1.38	0.37	0.322	1.408	0.112	0.138	1.021	0.044	0.098	0.511	ENPP2	2
ENSG00000178764	2.043	2.003	35.824	2.165	2.11	35.8	1.75	1.316	26.655	1.011	1.306	21.926	1.986	2.514	15.197	3.073	1.851	15.948	1.656	1.888	10.651	1.068	1.907	11.065	ZHX2	5
ENSG00000136997	3.792	10.988	6.419	4.666	13.882	19.648	3.03	13.074	13.925	2.896	11.697	11.412	3.636	13.769	20.407	3.584	7.557	15.837	2.902	8.649	14.044	1.874	7.834	18.585	MYC	3
ENSG00000104419	2.06	4.259	23.644	4.863	7.73	18.961	4.398	5.275	8.588	6.547	8.762	12.754	6.11	8.588	9.323	5.327	8.304	15.881	9.121	9.693	13.35	9.077	11.065	17.016	NDRG1	5
ENSG00000123908	3.073	3.341	9.942	2.299	3.765	16.643	3.719	3.884	10.162	3.656	3.419	10.53	3.567	4.076	10.292	3.658	3.905	9.403	3.547	3.893	7.333	3.449	3.786	7.253	AGO2	5
ENSG00000107104	0.884	4.594	17.706	1.007	6.031	35.32	1.383	3.281	15.592	1.426	2.722	12.692	0.997	3.792	13.68	0.67	4.491	15.987	1.318	2.25	9.76	0.907	1.584	8.143	KANK1	5
ENSG00000096968	5.186	6.482	39.22	4.033	5.984	9.533	5.314	4.884	21.842	4.826	5.957	19.805	5.171	4.657	22.808	3.492	3.824	6.887	4.141	4.549	9.998	4.008	4.239	10.246	JAK2	2
ENSG00000120217	1.429	1.46	249.635	1.167	2.215	194.829	3.402	10.247	198.505	7.164	15.229	183.399	5.569	10.558	164.713	6.177	16.858	85.514	6.997	18.883	105.513	8.288	16.159	96.802	CD274	2
ENSG00000171855	0	13.073	16.236	0	0.821	0.067	0	5.967	9.506	0	2.651	6.828	0	75.611	103.264	0	8.844	3.091	0	23.734	49.68	0.14	16.883	24.656	IFNB1	3
ENSG00000086061	39.686	41.987	203.4	50.807	49.431	146.105	40.582	46.801	136.805	58.028	60.386	146.772	50.89	63.376	167.866	50.259	53.914	104.603	58.567	61.4	123.108	66.51	74.458	148.566	DNAJA1	2
ENSG00000086062	27.501	82.531	241.283	38.203	80.007	205.254	30.167	47.115	201.387	34.388	70.88	301.961	33.827	95.185	241.727	39.1	94.538	198.752	39.51	71.916	252.699	40.248	70.566	296.157	B4GALT1	1
ENSG00000137094	1.366	1.725	16.427	1.699	2.722	14.216	2.669	4.094	12.929	3.842	3.795	13.738	2.054	3.52	9.471	1.584	2.659	12.461	4.125	4.221	8.464	3.258	4.077	9.103	DNAJB5	5
ENSG00000276462	0	0.687	1.651	0.013	0.534	0.981	0	0.288	9.883	0	0.536	11.416	0	0.147	2.718	0	0.356	0.938	0	0.128	1.126	0	0.021	1.153	LINC03025	1
ENSG00000119138	5.269	8.197	35.729	7.445	10.281	21.459	5.075	6.333	18.426	4.759	5.285	16.104	8.999	10.104	22.723	9.16	7.884	12.964	10.379	10.125	16.441	9.187	10.674	15.672	KLF9	2
ENSG00000130222	3.144	2.763	26.068	3.585	3.235	43.055	4.568	4.085	15.773	6.103	3.836	15.492	5.931	2.219	5.281	5.547	10.692	18.245	4.869	4.315	4.097	6.833	5.12	3.939	GADD45G	5
ENSG00000165030	3.386	57.786	10.307	3.018	52.328	10.147	3.86	21.592	12.225	5.282	26.42	16.963	5.701	54.209	46.58	6.477	49.578	11.552	7.567	30.663	31.47	9.169	28.213	36.004	NFIL3	4
ENSG00000196116	6.155	5.921	60.064	7.229	6.93	29.636	6.697	6.01	38.882	6.617	7.118	41.428	6.818	5.452	35.87	5.811	5.78	24.159	5.578	5.905	19.166	6.778	6.302	17.919	TDRD7	2
ENSG00000119508	0.517	16.954	54.683	0.429	9.295	13.04	3.582	14.596	134.614	8.581	25.878	172.664	3.755	32.273	175.125	2.128	19.366	34.201	5.39	22.392	92.901	4.63	19.222	107.99	NR4A3	1
ENSG00000066697	2.777	6.981	41.991	4.009	8.495	54.225	5.57	9.755	28.996	7.713	9.97	32.261	7.678	7.979	21.183	6.959	8.378	27.718	15.67	12.499	25.019	13.689	12.586	23.884	MSANTD3	5
ENSG00000106701	0.7	0.526	6.25	0.807	0.896	10.367	0.951	1.394	8.337	1.367	1.495	7.704	1.208	1.096	3.881	1.348	1.081	4.968	1.138	1.183	2.862	1.01	0.984	2.089	FSD1L	5
ENSG00000136826	3.428	11.322	36.66	2.718	8.812	9.66	2.63	8.994	14.156	6.048	13.128	15.314	4.255	7.133	54.922	6.454	10.522	22.689	4.234	6.936	23.543	6.893	11.232	27.144	KLF4	2
ENSG00000157654	0.322	0.215	41.643	0.335	0.453	50.311	2.042	3.108	36.688	3.284	3.187	41.099	2.41	2.652	50.372	1.228	0.906	27.398	5.564	4.2	29.37	3.681	3.737	35.295	PALM2AKAP2	1
ENSG00000136810	57.92	51.113	844.536	85.397	75.736	604.045	80.271	127.742	360.263	150.535	157.086	484.539	158.56	142.518	453.314	231.904	257.943	473.925	265.913	242.984	392.376	287.22	262.498	439.051	TXN	2
ENSG00000136867	18.83	23.595	110.069	25.689	22.418	67.022	25.7	29.812	49.636	26.44	27.42	48.257	18.569	18.033	53.156	24.043	28.793	54.167	21.038	24.228	44.083	24.78	21.416	36.979	SLC31A2	2
ENSG00000181634	1.822	2.893	208.494	1.52	3.223	24.426	3.779	4.757	150.522	5.18	7.099	207.327	5.7	11.378	178.011	2.061	6.025	70.864	16.122	20.844	194.133	10.865	13.68	172.139	TNFSF15	1
ENSG00000041982	0.166	0.092	14.066	0.054	0.087	9.854	1.069	0.308	8.691	0.221	0.065	4.763	0.824	0.88	2.956	0.026	0.032	1.352	1.918	1.232	8.577	0.361	0.532	2.297	TNC	2
ENSG00000056558	2.866	49.336	1090.861	2.608	67.523	652.823	3.882	29.841	1000.411	5.904	52.723	1009.22	2.457	57.443	787.073	2.279	93.21	570.4	5.519	45.299	598.162	5.692	25.955	535.461	TRAF1	1
ENSG00000169155	3.202	3.163	29.6	2.853	4.36	14.168	4.332	7.268	23.023	5.224	7.343	28.777	5.039	4.554	37.82	4.939	3.827	18.26	7.088	6.858	24.63	7	6.593	25.121	ZBTB43	1
ENSG00000160326	4.359	20.833	165.194	16.117	40.499	222.616	5.269	18.35	129.625	14.857	30.639	144.127	10.439	14.605	62.953	11.484	44.67	151.831	13.979	19.562	86.257	21.545	19.621	79.174	SLC2A6	5
ENSG00000067057	2.155	1.928	18.535	2.574	2.734	16.646	3.79	7.588	14.704	6.078	6.375	13.483	4.969	6.028	13.995	5.616	6.408	14.614	9.704	8.242	14.877	8.797	8.618	12.441	PFKP	1
ENSG00000067082	21.122	423.223	136.726	28.745	430.258	63.442	35.212	237.693	98.601	49.001	294.059	120.016	41.353	380.41	256.096	45.873	357.692	143.399	40.94	256.594	173.188	39.05	233.481	201.778	KLF6	4
ENSG00000134470	0.738	0.805	57.478	0.99	1.368	43.74	0.793	0.564	34.574	0.68	0.942	36.669	0.563	0.876	28.875	0.582	1.266	23.748	0.526	0.646	13.415	0.436	0.509	13.118	IL15RA	2
ENSG00000134460	1.05	1.273	14.488	0.776	1.304	39.994	0.322	0.302	14.963	0.189	0.187	8.778	0.098	0.293	3.729	0.345	1.446	10.926	0.045	0.123	1.427	0.044	0.044	1.18	IL2RA	5
ENSG00000170525	32.207	210.228	581.851	55.661	192.575	329.154	37.302	51.016	326.493	35.714	76.478	339.626	23.97	113.934	605.48	52.001	182.225	289.88	17.433	60.912	245.211	14.92	47.04	200.16	PFKFB3	2
ENSG00000065809	7.149	11.637	71.369	4.507	6.413	49.739	9.553	11.809	42.116	10.981	13.463	53.387	11.518	10.494	50.398	9.694	10.38	24.399	14.502	14.141	39.558	15.764	13.75	47.691	FAM107B	2
ENSG00000229124	16.345	24.764	74.85	22.577	25.869	61.853	28.584	38.317	76.775	39.804	47.936	86.079	14.01	28.458	70.94	22.233	22.39	29.557	20.396	21.959	25.606	11.845	39.582	53.428	VIM-AS1	1
ENSG00000165997	2.624	68.655	60.092	2.268	45.062	39.557	2.911	14.614	56.959	2.584	19.559	68.423	3.437	32.507	61.42	2.672	22.174	20.129	2.547	16.497	27.15	2.857	14.608	32.396	ARL5B	3
ENSG00000165312	4.79	50.63	32.349	4.481	69.7	18.46	5.675	21.632	13.602	3.072	18.63	11.946	5.973	58.23	112.536	8.511	49.172	24.883	4.869	30.974	50.024	4.656	23	39.237	OTUD1	3
ENSG00000148459	2.276	8.6	38.979	3.051	9.463	37.309	2.419	4.907	32.274	3.575	6.111	30.454	4.131	10.489	35.48	4.812	11.046	19.031	5.504	6.222	21.227	4.725	6.232	18.959	PDSS1	2
ENSG00000120539	3.203	6.229	53.157	2.371	4.465	12.151	2.817	3.784	37.423	2.793	3.794	41.038	3.498	4.739	26.924	2.563	3.185	10.36	3.242	3.656	15.793	2.683	3.54	16.88	MASTL	2
ENSG00000095739	0.254	0.991	13.51	0.146	0.805	1.691	0.419	1.516	4.536	0.351	0.853	3.735	1.524	5.091	16.239	0.698	3.124	5.269	1.932	3.91	12.321	1.098	2.118	7.184	BAMBI	2
ENSG00000107968	8.167	30.687	95.441	10.58	20.505	132.35	4.806	15.867	102.136	3.136	21.599	104.459	6.474	73.402	111.45	10.115	51.769	106.549	5.306	36.613	61.861	4.122	30.006	68.458	MAP3K8	5
ENSG00000165507	0.313	0.221	7.031	0.35	0.198	2.314	0.396	0.535	10.686	0.474	0.421	7.124	0.408	0.719	8.511	0.209	0.35	1.272	1.059	1.352	10.321	1.143	1.506	7.016	DEPP1	1
ENSG00000150347	2.414	4.073	9.555	2.421	7.238	4.522	2.965	6.474	9.628	2.216	5.189	11.836	2.195	11.753	10.05	3.28	10.709	7.64	2.541	10.33	13.981	1.555	5.936	13.114	ARID5B	3
ENSG00000122862	301.089	774.178	818.641	222.037	480.196	885.777	203.85	340.245	791.998	155.021	347.756	862.461	211.462	568.616	965.499	254.909	482.013	628.698	189.434	423.017	673.697	183.719	350.323	679.165	SRGN	3
ENSG00000180817	2.182	1.996	21.75	2.28	2.39	16.518	1.965	2.18	12.337	2.263	1.932	9.606	2.311	1.528	6.067	2.312	1.907	4.016	2.417	2.022	4.378	2.057	1.507	3.463	PPA1	2
ENSG00000168209	14.627	27.723	9.963	12.82	38.09	100.24	7.179	14.933	61.91	8.187	27.519	75.737	4.331	5.979	10.226	6.108	32.656	49.024	3.776	7.354	15.333	8.397	18.9	30.493	DDIT4	5
ENSG00000165655	5.336	3.422	20.809	5.447	2.855	3.473	2.947	3.621	13.997	3.51	4.199	9.063	2.983	3.932	26.752	2.251	1.963	8.527	1.469	1.919	6.78	1.813	2.265	6.924	ZNF503	2
ENSG00000119922	4.726	21.298	3503.455	2.313	4.082	193.593	3.7	17.713	852.635	3.988	15.991	852.244	3.743	309.238	2458.09	1.696	68.207	885.532	2.629	86.404	1026.741	3.379	76.844	910.992	IFIT2	2
ENSG00000119917	4.526	12.973	1628.938	3.528	4.65	137.021	4.287	10.239	561.423	6.731	12.73	567.171	7.82	155.478	1537.792	3.486	39.701	569.657	7.374	45.648	649.654	10.542	43.425	626.352	IFIT3	2
ENSG00000185745	5.088	8.177	536.583	1.988	1.908	33.191	3.275	2.232	188.345	2.496	4.524	158.11	3.521	20.087	197.811	1.105	3.348	95.289	1.204	4.958	106.774	1.349	6.102	81.877	IFIT1	2
ENSG00000152778	3.078	2.31	66.899	2.231	1.711	23.644	2.043	1.628	38.531	2.07	2.128	40.317	2.631	2.562	52.317	1.851	1.947	27.19	1.912	2.147	30.482	2.741	2.104	30.168	IFIT5	2
ENSG00000155287	5.61	4.902	62.604	5.996	5.227	39.058	5.018	4.396	37.043	4.96	4.858	34.936	4.335	4.495	20.074	5.207	6.008	32.206	3.811	3.446	12.831	3.402	3.915	11.734	SLC25A28	5
ENSG00000077150	6.155	36.869	116.973	13.927	38.046	192.305	12.965	24.923	152.525	12.628	31.993	153.127	14.253	35.403	107.198	14.37	58.376	164.523	14.475	28.573	97.942	13.7	23.433	105.479	NFKB2	5
ENSG00000148841	4.411	30.487	6.713	5.364	16.586	3.098	7.093	14.97	17.58	9.319	17.126	21.699	6.097	19.964	14.378	4.382	12.602	7.574	9.189	19.075	30.608	8.584	14.928	33.398	ITPRIP	4
ENSG00000138166	0.583	31.758	108.154	0.843	22.82	63.176	2.347	16.045	114.541	3.516	18.56	120.287	2.529	25.073	95.955	2.699	27.644	60.869	6.555	26.411	76.405	6.599	20.841	74.566	DUSP5	1
ENSG00000165806	3.401	4.332	20.382	3.203	3.364	13.69	3.843	4.882	16.615	4.886	5.4	18.117	5.309	6.029	17.382	3.995	4.469	11.902	5.757	5.929	12.368	6.192	6.175	13.284	CASP7	1
ENSG00000185507	7.53	13.493	228.229	9.617	11.036	79.162	6.201	4.835	104.269	5.709	7.555	114.548	5.141	4.895	75.319	6.858	7.027	95.237	3.555	2.897	45.959	3.978	4.294	43.487	IRF7	2
ENSG00000181649	0.422	10.332	7.874	1.133	8.234	13.575	1.745	3.277	14.737	2.35	3.781	15.349	1.922	11.237	20.939	2.839	8.584	23.309	2.125	4.473	14.882	1.723	3.825	10.396	PHLDA2	5
ENSG00000132109	17.235	12.773	98.597	20.119	12.762	45.851	16.447	14.229	52.687	16.554	14.147	46.913	17.306	16.787	59.373	16.392	14.598	42.114	15.567	14.75	29.655	16.958	17.687	31.878	TRIM21	2
ENSG00000132274	7.238	8.724	44.537	4.889	5.418	16.841	6.22	3.181	22.718	3.479	4.342	24.812	4.388	4.687	19.826	3.616	4.261	15.967	2.969	3.454	9.334	3.679	3.812	8.704	TRIM22	2
ENSG00000175352	3.079	3.714	18.267	1.572	2.298	19.401	17.057	30.569	26.607	26.998	25.074	31.016	10.788	9.18	18.028	4.212	4.957	9.92	23.425	19.533	25.338	20.233	17.551	21.428	NRIP3	1
ENSG00000184014	2.708	4.036	43.304	3.223	4.267	40.597	3.993	4.031	28.243	4.24	5.437	35.911	3.005	3.844	30.562	3.43	4.695	21.575	3.717	4.777	23.595	4.981	5.215	27.378	DENND5A	1
ENSG00000148926	7.891	68.184	357.357	19.546	77.734	140.462	4.102	33.471	244.171	5.143	57.815	261.436	13.928	85.25	168.761	26.697	86.41	134.792	9.899	56.431	130.597	7.498	53.241	141.503	ADM	2
ENSG00000133805	25.147	25.484	140.119	37.894	48.294	138.895	19.869	24.128	69.157	21.864	27.337	76.354	22.826	28.001	68.816	32.691	41.142	87.044	27.427	28.538	60.728	24.452	25.909	58.242	AMPD3	5
ENSG00000188211	2.645	9.766	17.779	2.522	11.664	22.466	3.168	6.525	15.769	4.534	9.481	22.138	6.139	9.488	23.809	4.886	12.702	20.046	7.044	10.492	17.277	5.894	6.974	21.015	NCR3LG1	5
ENSG00000260196	1.173	4.312	5.927	1.735	4.692	12.153	1.245	2.743	5.625	1.423	3.699	7.389	1.763	2.907	7.097	3.15	5.087	10.344	2.08	3.561	6.451	1.832	1.831	4.92		5
ENSG00000166016	0.156	0.206	18.53	0.136	0.208	37.92	0.123	0.457	38.131	0.284	0.401	41.334	0.344	0.369	13.6	0.25	0.253	14.933	0.92	0.72	14.762	1.062	0.902	13.238	ABTB2	1
ENSG00000026508	42.958	47.897	423.83	60.69	77.495	523.094	53.064	62.045	390.13	57.504	66.579	380.475	65.741	81.262	352.966	73.983	76.422	271.148	71.05	71.416	245.359	73.11	75.458	235.363	CD44	5
ENSG00000251194	0.442	4.57	14.875	0.222	8.245	19.907	1.006	3.071	19.447	0.877	5.266	23.382	0.549	4.692	14.745	0.353	5.732	3.825	0.316	4.023	3.651	0.584	1.937	6.029		1
ENSG00000179431	0.404	4.072	12.109	1.538	5.459	20.176	0.353	1.371	8.591	0.568	1.446	3.924	0.942	4.246	20.203	1.189	6.384	13.639	1.348	2.078	6.428	1.073	1.737	5.628	FJX1	5
ENSG00000187479	0	0.53	13.694	0	0.911	2.684	0	0.137	3.05	0	0.367	5.847	0.178	0.739	24.913	0	3.249	9.476	0.215	1.888	40.106	0.047	1.098	24.313	C11orf96	1
ENSG00000149131	0.301	0.516	13.383	0.173	0.184	2.673	0.614	0.401	2.978	0.403	0.615	2.522	0.802	1.184	4.597	0.585	0.468	0.869	0.799	0.655	1.667	0.836	1.052	1.947	SERPING1	2
ENSG00000110047	6.195	40.669	133.67	9.211	47.664	356.596	4.826	14.246	188.392	4.559	20.625	163.237	7.504	34.655	111.072	11.659	51.134	192.304	9.821	28.809	103.964	8.841	23.025	105.649	EHD1	5
ENSG00000168062	1.312	0.701	38.041	1.666	0.612	8.733	0.772	0.566	22.547	0.658	0.527	20.925	0.726	1.065	21.842	0.928	0.37	19.594	0.742	0.362	10.873	0.542	0.641	8.589	BATF2	2
ENSG00000173039	12.793	18.424	156.382	12.921	17.524	67.166	11.898	14.25	77.92	11.643	14.171	73.326	13.023	21.793	89.132	16.457	19.935	50.392	12.913	14.726	44.502	13.134	17.775	54.509	RELA	2
ENSG00000175592	0.803	12.865	7.01	1.353	11.966	21.203	1.176	3.196	10.073	1.076	3.627	11.032	1.376	6.905	16.609	2.439	6.807	17.337	2.331	3.893	11.242	1.151	3.287	13.411	FOSL1	5
ENSG00000175505	0.508	9.558	12.008	0.483	1.742	9.88	1.363	9.729	72.866	1.682	13.823	95.633	1.144	36.718	95.084	0.745	9.548	18.362	2.008	25.861	81.927	1.886	17.993	65.437	CLCF1	1
ENSG00000166002	5.834	4.562	47.842	8.764	8.006	40.416	15.113	18.722	36.475	24.414	21.709	42.753	11.991	9.569	33.301	12.371	17.772	49.781	18.519	17.124	29.532	25.847	18.296	30.412	SMCO4	5
ENSG00000110218	6.869	9.384	64.162	5.774	12.298	40.659	6.341	9.893	37.75	7.627	9.178	42.014	10.579	12.934	42.383	10.424	12.537	28.118	10.749	12.956	33.113	10.785	10.504	27.902	PANX1	2
ENSG00000149212	10.153	11.122	34.643	5.577	6.627	10.829	10.785	2.872	15.01	1.735	1.623	13.578	5.543	10.849	25.751	2.375	3.45	7.855	1.415	3.296	10.527	0.755	2.296	9.311	SESN3	2
ENSG00000023445	0.76	36.133	59.971	1.331	17.542	57.097	2.066	15.981	171.17	3.791	28.265	195.5	4.307	45.429	96.8	4.368	32.65	35.317	4.491	29.942	94.127	5.715	23.703	74.579	BIRC3	1
ENSG00000110330	9.793	12.999	41.522	8.088	12.48	36.744	10.485	10.755	39.887	9.817	12.777	46.32	10.411	16.59	39.775	9.005	13.554	22.347	10.416	13.088	31.345	9.941	11.657	27.204	BIRC2	1
ENSG00000166670	0	3.741	12.847	0	0.923	5.14	0.027	0.097	6.045	0	0.292	9.266	0	0.313	6.299	0	0.271	1.701	0.076	0.025	2.603	0	0.175	2.016	MMP10	2
ENSG00000196611	0.057	1.282	12.136	0.076	1.671	10.278	0	0.062	3.301	0.032	0.167	5.305	0.081	0.156	0.729	0	0.365	2.222	0.114	0.065	1.092	0	0.064	0.353	MMP1	5
ENSG00000137757	0.391	0.597	23.444	1.277	2.008	12.495	0.208	0.286	6.22	0.083	0.537	5.423	0.069	0.5	4.013	0.703	2.126	6.391	0.223	0.222	1.614	0.074	0.111	1.991	CASP5	2
ENSG00000149289	2.692	16.597	31.575	3.513	19.264	25.887	5.712	14.668	31.384	7.756	21.51	33.465	7.524	30.417	61.405	6.882	23.55	21.981	6.159	18.01	32.22	6.519	17.259	33	ZC3H12C	3
ENSG00000150782	35.289	55.803	87.595	24.547	47.549	32.453	26.228	38.128	101.08	14.82	46.916	114.205	17.48	45.464	86.595	9.598	31.265	39.323	10.284	22.711	56.486	8.585	16.228	49.544	IL18	3
ENSG00000110324	43.122	79.555	380.125	39.492	47.303	102.769	45.994	31.854	234.237	21.553	32.709	208.555	28.785	72.341	428.338	27.312	49.759	219.838	17.699	37.807	166.355	17.973	32.712	153.119	IL10RA	2
ENSG00000019144	0.785	0.721	8.244	0.711	0.914	20.917	0.701	0.973	12.942	0.604	0.883	13.187	0.853	0.934	7.979	0.413	0.654	11.491	0.909	0.985	4.623	0.585	0.612	4.498	PHLDB1	5
ENSG00000186174	4.662	4.426	7.737	5.135	4.916	13.452	3.274	2.062	9.795	1.898	1.903	7.547	3.642	5.773	3.59	4.808	4.807	12.916	3.855	3.392	12.249	2.345	3.67	10.813	BCL9L	5
ENSG00000166523	1.019	5.691	93.461	1.808	6.68	21.729	3.236	7.315	15.884	7.223	15.488	35.43	5.797	7.66	15.707	8.577	22.118	31.729	13.757	18.138	35.461	15.991	14.737	30.684	CLEC4E	2
ENSG00000173391	0.928	81.254	33.639	1.347	68.26	125.924	2.502	27.355	80.286	4.878	44.493	90.351	1.844	10.486	38.267	2.523	23.066	33.606	3.299	11.131	30.999	6.663	14.159	53.59	OLR1	3
ENSG00000029153	1.099	1.149	14.306	1.593	1.721	4.326	1.369	1.991	7.167	2.546	2.354	7.319	2.257	1.407	5.261	1.475	1.99	3.519	2.945	2.345	5.119	2.976	1.703	4.045	BMAL2	2
ENSG00000172602	0.069	0.593	7.878	0.04	0.461	12.997	0.167	0.101	17.541	0.034	0.26	8.748	0.014	0.775	4.702	0.032	0.517	1.642	0.056	0.235	4.024	0	0.167	1.66	RND1	1
ENSG00000123358	0.378	98.752	1.738	0.071	27.802	3.447	0.447	15.471	4.254	0.321	22.609	10.154	0.667	28.696	2.504	0.341	32.304	3.596	0.639	19.647	4.503	0.306	16.185	7.189	NR4A1	4
ENSG00000161638	14.425	26.117	78.099	18.826	18.823	78.386	17.863	20.11	48.447	21.681	18.925	44.624	19.191	20.275	86.024	20.015	22.216	73.169	24.426	22.398	42.298	20.648	20.097	39.896	ITGA5	5
ENSG00000123342	7.321	73.544	165.029	9.56	43.401	123.145	20.537	37.527	127.328	26.329	31.091	150.396	14.064	28.401	121.819	9.531	30.398	60.823	20.151	25.544	56.87	15.366	18.737	48.28	MMP19	2
ENSG00000110944	0.594	2.173	3.81	0.442	2.38	6.092	0.521	2.415	151.029	0.674	7.843	485.51	0.235	7.218	57.702	0.845	5.378	9.483	0.49	9.353	162.913	0.399	11.427	207.489	IL23A	1
ENSG00000166881	6.655	7.478	14.264	3.865	3.975	7.89	6.362	4.607	17.212	5.02	4.111	17.49	3.395	6.224	38.602	2.323	3.128	6.98	2.171	3.931	15.087	1.946	2.802	13.953	NEMP1	2
ENSG00000111012	0.971	0.312	18.03	0.667	0.569	12.286	2.099	2.096	26.126	2.566	2.327	22.015	1.565	1.285	3.009	0.417	0.74	6.712	4.005	3.113	13.816	4.075	2.84	7.068	CYP27B1	1
ENSG00000037897	1.937	1.202	11.404	1.767	2.451	16.225	5.602	9.204	16.828	8.838	8.172	15.293	5.904	5.279	8.766	4.792	6.329	14.6	11.09	9.977	12.168	10.974	9.263	13.605	METTL1	1
ENSG00000221949	0.1	2.789	6.21	0.242	1.978	2.534	0.243	1.554	4.83	0.25	1.852	3.993	0.313	2.176	11.062	0.834	2.952	3.445	0.435	1.026	3.637	0.424	2.063	5.789	LINC01465	2
ENSG00000135679	6.238	7.879	37.597	5.089	6.793	13.144	7.265	8.034	15.595	7.633	8.823	17.924	7.445	9.125	18.963	6.529	8.04	11.516	8.088	10.213	14.993	9.046	10.788	15.286	MDM2	2
ENSG00000139289	1.795	96.284	8.136	2.142	40.956	6.164	8.209	49.209	6.721	17.221	60.695	10.644	8.776	39.769	18.163	8.162	28.436	10.02	9.873	24.105	7.824	8.805	22.973	11.459	PHLDA1	4
ENSG00000049130	3.076	2.687	6.586	1.755	3.361	3.606	1.362	1.687	4.713	0.96	1.268	4.057	3.74	5.028	17.357	3.468	3.895	5.996	1.303	2.068	6.183	0.766	1.843	5.906	KITLG	2
ENSG00000139318	41.599	113.406	67.905	70.82	76.7	41.618	31.875	43.443	59.898	16.841	31.685	62.603	54.258	71.177	305.624	75.297	68.264	154.253	35.299	56.474	130.182	15.074	34.71	116.902	DUSP6	2
ENSG00000070961	16.086	15.395	91.266	6.77	9.06	116.243	12.996	8.751	76.9	8.946	9.744	95.535	12.198	14.396	70.361	8.49	7.878	47.949	9.928	11.691	51.964	9.264	10.167	61.032	ATP2B1	5
ENSG00000271614	0.642	12.643	4.054	0.258	9.047	4.092	0.455	5.2	2.763	0.194	7.066	3.799	0.274	5.44	8.272	0.171	3.202	2.966	0.098	3.704	3.358	0.113	3.367	5.326	ATP2B1-AS1	4
ENSG00000133639	16.124	49.25	68.7	14.996	47.702	62.703	16.748	18.853	45.707	9.697	21.038	55.81	13.477	44.139	118.502	10.351	37.368	39.014	7.458	22.668	62.936	8.693	28.486	74.316	BTG1	3
ENSG00000136048	41.8	66.608	259.579	61.652	92.491	249.822	29.314	49.913	161.881	41.724	63.63	167.995	45.653	66.345	196.816	52.186	78.116	154.626	40.279	56.481	133.898	42.207	46.077	129.309	DRAM1	5
ENSG00000136052	1.982	1.846	45.472	2.543	3.5	51.887	4.168	5.599	26.593	6.226	6.299	27.161	4.699	3.928	14.085	4.699	3.543	9.243	6.096	5.84	8.597	6.086	5.112	8.474	SLC41A2	5
ENSG00000135148	11.597	12.906	72.174	12.915	9.995	24.718	10.902	8.64	28.234	10.051	10.007	28.422	9.569	9.259	22.585	11.296	13.336	23.439	8.708	8.843	15.524	10.586	10.044	13.205	TRAFD1	2
ENSG00000089127	2.827	3.083	36.815	3.53	2.301	11.696	4.312	3.185	17.604	4.974	4.726	21.088	2.614	1.884	15.63	2.006	2.249	13.459	2.348	2.321	10.339	3.561	3.135	9.437	OAS1	2
ENSG00000111331	3.061	3.246	67.062	3.307	3.38	28.817	2.63	3.316	39.942	4.565	6.324	44.747	3.457	3.532	26.567	1.792	2.78	18.545	3.816	3.517	16.544	4.707	4.605	14.957	OAS3	2
ENSG00000111335	4.367	4.153	98.815	3.763	3.136	35.935	2.875	2.4	50.509	3.04	4.356	51.741	3.429	3.039	53.75	1.628	2.542	22.607	2.076	2.143	22.056	2.686	2.647	22.142	OAS2	2
ENSG00000135114	0.652	7.961	391.166	0.718	3.098	47.201	0.411	1.017	134.823	0.272	1.814	108.412	0.385	7.416	156.3	0.217	5.404	93.934	0.162	1.807	65.289	0.149	1.476	56.222	OASL	2
ENSG00000089041	4.387	4.285	302.761	3.233	4.266	114.029	21.021	35.49	185.957	47.852	59.025	229.034	24.253	30.455	235.749	18.234	25.436	101.469	34.88	43.437	159.664	61.398	59.345	185.84	P2RX7	2
ENSG00000139725	1.755	2.118	8.229	1.526	2.061	25.179	8.105	13.391	37.074	13.327	12.474	42.401	9.209	11.352	24.949	4.085	7.645	32.855	23.217	19.036	44.944	23.599	21.792	45.959	RHOF	1
ENSG00000182782	0.038	3.151	56.738	0.05	2.906	5.309	0.16	5.482	14.161	0.449	12.676	30.557	0.455	11.613	58.728	0.06	3.656	10.723	1.485	11.829	59.219	2.416	12.291	53.887	HCAR2	2
ENSG00000255398	0.076	14.866	60.318	0.051	8.494	5.03	0.689	20.724	16.098	2.124	44.548	37.362	0.564	20.144	70.249	0.061	8.21	16.3	2.766	26.882	83.638	5.11	28.306	79.76	HCAR3	1
ENSG00000150977	22.297	56.219	168.939	36.558	66.403	136.147	25.415	57.536	132.577	42.937	76.398	147.747	46.398	127.412	181.682	59.283	131.586	222.428	71.512	95.27	174.376	82.722	114.015	204.221	RILPL2	5
ENSG00000176915	3.25	4.393	18.173	3.28	4.299	24.47	3.424	4.457	19.739	3.593	4.736	20.25	3.893	4.232	18.887	3.811	4.876	15.983	4.359	4.858	11.989	3.906	3.983	11.592	ANKLE2	5
ENSG00000165474	0.55	3.458	25.684	1.011	9.206	54.957	3.168	11.014	22.377	8.863	18.395	48.76	3.127	5.094	17.469	6.285	25.239	57.612	5.818	12.073	34.961	11.507	16.465	52.298	GJB2	5
ENSG00000152484	5.759	9.47	103.075	5.604	10.667	130.364	8.988	13.552	108.675	11.134	14.403	124.756	16.298	17.923	99.638	15.646	17.047	68.387	22.345	22.533	72.412	17.819	20.743	82.874	USP12	1
ENSG00000122035	1.052	8.252	29.328	0.636	4.82	23.375	1.512	3.969	55.716	1.228	6.023	48.882	0.758	7.766	39.728	0.901	5.393	18.595	0.762	4.471	23.195	1.32	2.834	21.652	RASL11A	1
ENSG00000139514	2.134	2.302	16.571	1.973	3.615	37.583	5.54	12.882	29.919	11.558	14.22	32.536	10.006	10.854	22.006	8.785	10.78	31.254	16.73	15.725	28.719	19.737	20.839	38.523	SLC7A1	1
ENSG00000139597	3.513	6.342	27.721	2.402	2.999	9.765	4.798	3.158	26.164	2.551	4.23	26.275	2.757	5.164	19.673	2.856	4.136	7.234	2.099	4.408	13.95	2.153	3.263	12.454	N4BP2L1	1
ENSG00000133101	0.604	0.357	22.807	0.046	0.131	4.594	1.993	4.397	11.337	3.94	4.104	20.146	1.964	1.549	8.514	0.774	0.578	4.918	4.421	3.715	11.168	8.136	5.276	15.706	CCNA1	1
ENSG00000133106	5.471	7.336	70.072	5.694	5.335	29.254	3.155	1.872	34.863	2.24	4.042	34.954	2.559	3.205	29.129	1.996	2.838	13.673	0.974	1.402	10.486	0.942	1.34	9.614	EPSTI1	2
ENSG00000102794	3.385	271.557	2477.019	2.148	81.523	420.124	1.268	12.068	689.621	0.981	18.041	452.148	0.154	50.209	1135.079	0.288	51.993	254.184	0.309	9.51	159.035	0.109	10.004	208.453	ACOD1	2
ENSG00000169508	49.689	759.338	290.517	51.218	675.606	94.978	32.759	252.091	426.05	14.454	296.86	354.03	42.93	722.404	1343.966	63.265	540.012	448.338	25.972	385.965	586.166	15.293	293.618	528.509	GPR183	3
ENSG00000255874	0.08	11.077	6.032	0.082	3.722	1.986	0.119	1.74	3.038	0.125	1.618	2.468	0.061	1.562	7.064	0.059	0.896	1.635	0.105	1.039	2.607	0.111	0.589	1.863	PRECSIT	3
ENSG00000198604	11.856	14.163	86.441	12.748	15.726	78.181	10.274	12.733	77.303	11.056	13.594	84.526	11.802	16.06	90.621	13.185	13.494	45.531	10.654	12.215	47.45	9.745	12.189	52.852	BAZ1A	2
ENSG00000258738	1.193	4.87	5.616	1.329	3.764	4.378	1.561	2.607	4.018	1.438	3.206	4.688	1.827	6.588	13.107	1.704	5.35	6.69	1.931	3.951	7.88	1.775	3.948	8.959	BAZ1A-AS1	3
ENSG00000100906	21.645	1142.264	603.071	55.294	1003.693	576.609	25.126	558.793	477.885	36.854	737.289	480.669	59.885	1466.602	1151.097	76.927	1025.314	619.703	59.182	926.094	614.32	60.74	956.524	736.656	NFKBIA	4
ENSG00000151748	1.921	11.663	20.777	1.581	10.198	8.015	2.249	4.324	10.102	2.857	5.444	13.432	3.017	9.31	25.768	3.662	8.353	13.898	4.138	6.703	17.824	4.817	6.789	18.914	SAV1	3
ENSG00000125384	2.933	38.118	50.661	9.408	38.276	48.372	3.41	8.562	31.922	2.953	10.596	26.94	4.842	27.2	54.098	7.065	37.706	62.638	4.308	14.666	39.885	4.12	11.439	34.724	PTGER2	3
ENSG00000020577	3.13	3.385	36.493	1.72	2.409	9.224	4.931	6.388	16.247	5.52	7.218	12.457	5.771	7.371	18.938	3.964	4.468	7.707	3.736	5.73	6.399	2.803	4.323	6.121	SAMD4A	2
ENSG00000131979	2.352	15.949	322.467	6.325	23.007	172.873	1.647	4.862	150.028	2.881	8.598	177.959	2.229	13.845	175.673	2.296	16.437	99.026	1.959	6.203	87.641	2.549	4.843	99.177	GCH1	2
ENSG00000100644	66.737	78.445	234.246	48.321	85.014	283.528	40.756	42.861	160.285	30.279	43.412	159.735	60.056	84.298	220.827	82.732	80.726	162.888	49.026	66.947	139.631	39.691	58.464	163.331	HIF1A	5
ENSG00000170345	8.516	643.453	3.584	18.991	260.72	8.443	8.744	122.451	3.233	5.886	101.673	3.394	7.909	116.089	2.82	9.8	46.415	2.536	4.156	52.528	2.42	2.248	51.403	3.171	FOS	4
ENSG00000119686	1.932	2.308	20.062	3.259	3.757	30.476	4.703	5.017	19.302	3.549	3.903	13.426	2.634	2.629	7.461	6.511	6.345	20.558	3.086	3.082	6.443	3.084	3.44	4.892	FLVCR2	5
ENSG00000140105	12.916	10.158	467.393	15.079	13.892	81.414	41.543	88.158	188.002	92.802	103.831	244.99	70.563	63.629	216.824	61.705	64.446	104.231	142.821	121.306	185.743	171.665	147.006	225.981	WARS1	2
ENSG00000185215	187.433	512.633	1798.406	156.903	389.751	1401.999	201.579	234.385	1420.035	142.76	325.977	1335.182	152.945	445.928	1276.37	182.402	652.529	1324.833	97.843	305.179	877.069	90.73	228.008	885.254	TNFAIP2	5
ENSG00000166165	1.403	14.268	134.448	1.815	3.53	51.934	4.201	2.626	113.508	1.981	3.207	94.708	1.067	3.158	74.222	0.365	2.95	43.614	2.181	2.414	28.198	2.808	3.581	33.122	CKB	2
ENSG00000099814	2.062	1.822	4.122	2.046	2.102	11.171	0.881	1.433	3.201	1.001	1.072	2.224	1.662	2.231	2.96	2.061	2.755	5.679	1.491	1.706	2.108	1.357	1.445	1.997	CEP170B	5
ENSG00000183484	6.905	45.174	77.631	10.662	41.087	74.876	4.774	12.33	85.015	1.83	15.271	74.226	3.36	24.899	81.965	3.411	34.566	64.022	1.78	13.484	55.04	1.12	10.373	52.437	GPR132	3
ENSG00000166923	0.371	0.237	13.134	0.145	0.116	1.999	1.715	3.667	19.42	4.041	3.669	12.433	1.547	1.357	27.019	0.294	0.396	1.424	4.279	3.343	11.271	8.37	5.365	11.841	GREM1	2
ENSG00000166920	2.61	8.257	168.519	4.846	21.71	234.716	10.803	28.464	114.379	28.328	42.131	174.957	15.416	16.614	100.182	15.881	37.435	150.166	47.347	45.949	134.942	64.244	58.079	147.235	C15orf48	5
ENSG00000137767	17.195	14.222	91.055	23.479	21.343	74.438	22.445	30.039	59.545	28.804	28.137	55.696	17.719	17.472	50.331	20.217	24.167	48.769	25.802	26.18	42.645	27.464	18.891	32.301	SQOR	5
ENSG00000103569	7.389	6.103	201.363	5.042	11.405	124.096	48.372	82.05	294.99	72.312	85.254	426.248	33.054	31.315	164.392	11.612	16.605	93.391	65.689	62.84	211.049	66.973	56.404	226.916	AQP9	1
ENSG00000174485	3.322	3.345	22.17	2.33	2.973	8.804	3.258	2.629	24.875	2.558	2.92	28.135	3.584	4.25	48.211	3.243	3.104	20.422	2.861	3.591	23.542	2.873	3.594	27.146	DENND4A	2
ENSG00000140464	4.938	5.851	65.529	4.113	4.616	26.248	4.345	2.958	36.429	2.778	2.988	37.18	3.995	5.581	37.493	4.054	4.054	27.462	3.348	3.307	17.575	3.224	3.704	18.356	PML	2
ENSG00000140379	9.923	190.117	340.755	16.08	200.871	640.924	92.823	274.428	625.921	197.9	373.589	811.117	96.137	256.81	583.637	76.633	291.748	409.897	234.78	347.022	619.251	290.37	369.199	668.802	BCL2A1	1
ENSG00000181026	1.281	1.077	2.622	1.02	1.473	10.411	1.193	1.999	4.46	1.757	1.661	4.051	1.221	1.024	2.856	0.937	1.793	4.189	1.123	1.303	3.065	1.64	1.34	2.94	AEN	5
ENSG00000172183	0.211	1.486	63.23	0.16	0.438	9.518	0.145	0.245	24.441	0.068	0.389	27.091	0.092	1.405	36.347	0.208	0.858	15.286	0.043	0.456	9.841	0.147	0.325	11.817	ISG20	2
ENSG00000140511	0.201	0.356	55.02	0.105	0.479	12.585	0.027	0.065	18.934	0.051	0.196	15.171	0.016	0.018	17.394	0.214	0.361	4.231	0.013	0.038	5.304	0.034	0.013	4.605	HAPLN3	2
ENSG00000008516	1.458	1.51	25.422	10.149	9.154	7.67	1.085	0.563	0.63	0.735	0.601	0.561	2.795	3.932	3.05	6.659	10.891	11.877	1.245	2.033	1.96	0.891	1.585	1.517	MMP25	2
ENSG00000185338	0.13	2.699	94.813	0.117	1.486	35.619	0.264	0.827	34.754	0.419	1.403	31.229	0.433	8.793	84.183	0.417	14.658	57.123	0.919	4.801	51.301	1.215	4.428	46.369	SOCS1	2
ENSG00000189067	54.862	69.031	414.369	44.645	60.366	413.985	110.961	161.224	523.621	168.964	196.391	603.069	118.519	155.766	336.305	102.796	138.899	245.156	176.634	196.223	373.408	204.206	226.677	424.812	LITAF	1
ENSG00000205730	10.099	8.444	63.58	8.815	7.055	24.673	10.869	7.02	26.487	9.68	8.823	28.689	9.698	7.446	24.649	8.209	9.047	18.217	8.224	8.841	18.611	8.655	7.2	17.931	ITPRIPL2	2
ENSG00000122257	5.481	11.888	42.335	5.115	6.622	10.137	5.121	5.333	14.732	4.734	5.433	16.754	7.249	12.953	47.282	7.909	7.038	11.76	5.985	6.898	16.702	5.671	8.105	18.548	RBBP6	2
ENSG00000197272	0.673	0.633	205.094	0.492	0.542	62.74	0.483	0.493	188.912	0.382	0.269	136.601	0.174	0.337	100.364	0	0.41	66.992	0	0.105	46.25	0.046	0.52	38.289	IL27	2
ENSG00000176046	1.524	0.929	16.025	0.596	0.286	0.523	1.209	1.818	2.944	3.533	3.199	4.952	0.803	0.977	3.606	0.474	0.922	3.586	1.339	0.972	2.732	2.11	1.885	3.619	NUPR1	2
ENSG00000185947	7.973	37.969	40.234	8.841	34.271	24.613	7.74	17.689	23.447	8.053	24.032	28.365	13.252	37.48	56.292	13.52	26.895	19.698	10.655	25.886	27.565	9.789	25.285	32.851	ZNF267	3
ENSG00000102921	10.382	10.701	53.222	11.397	11.652	35.44	8.446	7.109	32.37	6.672	7.273	32.71	10.932	16.621	45.051	12.71	15.484	29.527	8.761	11.507	28.486	8.485	11.073	32.596	N4BP1	2
ENSG00000125148	15.65	16.32	988.977	97.902	91.441	373.376	26.399	38.09	172.984	20.805	20.154	135.072	7.195	6.291	25.336	10.071	12.201	76.608	24.936	19.366	62.219	30.955	29.118	49.616	MT2A	2
ENSG00000166592	0.049	4.43	3.836	0.065	1.721	20.649	0.118	0.142	3.57	0	0.356	4.637	0.242	0.993	1.933	0.233	0.461	2.243	0.056	0.663	1.226	0.11	0.769	1.074	RRAD	5
ENSG00000102908	2.431	2.377	9.954	1.465	2.926	6.586	2.352	2.531	9.535	2.215	2.934	14.996	2.761	2.776	10.767	1.945	1.65	3.576	2.279	2.796	4.662	1.754	2.076	6.821	NFAT5	1
ENSG00000050820	0.414	0.326	6.411	0.187	0.07	0.541	1.904	3.141	13.994	3.161	2.97	13.938	1.82	1.51	8.333	0.243	0.307	1.54	3.516	2.708	11.343	3.088	2.405	9.346	BCAR1	1
ENSG00000166446	1.7	1.657	14.998	2.652	4.376	23.994	1.905	2.611	9.135	2.065	2.572	5.916	1.916	2.447	5.022	3.425	4.165	9.313	1.742	2.487	2.928	1.663	2.303	2.557	CDYL2	5
ENSG00000154099	0.05	5.722	24.22	0.04	4.525	6.186	0.024	2.463	12.646	0.028	5.151	18.672	0.007	4.834	23.969	0.032	6.25	12.2	0.017	2.331	11.473	0.03	2.249	15.388	DNAAF1	2
ENSG00000140968	26.442	57.532	255.293	32.437	49.856	143.267	22.704	36.566	156.828	21.596	55.584	161.75	22.408	87.798	232.09	22.636	79.141	144.803	18.973	57.3	141.309	21.641	48.261	149.025	IRF8	2
ENSG00000103257	4.406	6.262	89.565	4.791	10.006	123.696	13.846	40.372	75.457	21.968	29.58	85.703	11.669	13.624	70.482	17.259	27.543	69.74	14.409	16.134	45.747	16.363	21.422	58.209	SLC7A5	5
ENSG00000172530	1.778	2.062	18.266	2.224	1.906	10.282	2.09	2.699	7.725	3.376	4.328	13.682	1.863	1.928	10.513	1.678	2.032	6.102	1.765	2.159	3.942	1.965	2.524	5.666	BANP	2
ENSG00000186594	5.665	12.022	27.184	6.54	16.951	39.255	5.621	8.822	21.704	6.644	10.019	24.716	5.263	4.685	19.237	5.963	11.295	25.064	4.96	4.342	12.313	4.514	3.935	13.917	MIR22HG	5
ENSG00000132530	4.595	4.886	64.134	4.546	3.369	32.932	3.212	1.952	40.951	2.728	3.742	43.388	2.665	2.423	41.691	1.598	1.889	28.724	1.243	1.278	16.078	1.171	1.536	15.555	XAF1	2
ENSG00000132510	7.441	67.928	38.507	5.668	58.482	83.045	7.135	21.771	62.755	4.781	36.068	91.671	8.021	90.156	83.678	7.741	84.517	70.179	8.661	51.823	63.1	6.797	51.88	93.164	KDM6B	3
ENSG00000167874	0.4	26.94	2.973	0.358	18.911	7.759	0.486	8.917	6.387	0.353	11.745	10.248	0.19	10.219	5.939	0.142	16.632	9.7	0.407	9.012	5.667	0.269	5.033	7.316	TMEM88	4
ENSG00000179094	1.832	18.996	0.978	2.345	11.978	0.791	2.225	5.825	0.892	2.369	5.84	1.014	2.312	5.321	0.698	2.647	6.333	1.154	2.487	4.297	1.128	2.28	4.875	1.105	PER1	4
ENSG00000125430	1.245	7.123	47.678	3.184	16.235	66.351	0.668	1.462	28.965	0.312	1.423	26.646	0.823	7.805	50.474	1.274	15.784	49.881	0.836	4.706	29.913	0.306	3.081	25.509	HS3ST3B1	5
ENSG00000266709	0.165	1.416	8.007	0.852	4.139	17.069	0.257	1.309	7.201	0.24	1.07	8.45	0.836	1.777	15.83	1.205	5.542	31.698	0.807	2.357	16.604	0.888	1.225	14.213		5
ENSG00000034152	12.675	49.432	107.794	14.04	32.486	151.178	20.338	33.394	113.219	23.025	35.351	116.001	22.602	40.399	132.469	17.233	39.127	134.619	40.51	47.72	123.597	34.302	35.669	123.104	MAP2K3	5
ENSG00000108700	5.095	40.039	1127.559	9.432	27.05	100.04	1.917	10.163	194.367	2.866	16.077	142.378	2.18	10.574	109.425	0.722	4.279	71.046	0.618	3.953	60.443	0.272	3.827	42.698	CCL8	2
ENSG00000166750	7.665	6.289	41.435	7.978	7.65	8.28	8.113	7.557	24.183	8.49	8.223	25.46	5.348	6.241	17.861	4.219	5.094	10.494	4.862	5.46	12.306	6.319	7.871	14.643	SLFN5	2
ENSG00000271503	4.823	105.951	1543.634	4.485	66.978	185.138	4.882	44.325	716.246	5.004	53.53	652.625	3.76	179.606	1259.229	1.992	56.765	192.964	2.786	46.878	366.436	2.78	52.969	433.36	CCL5	2
ENSG00000275718	0.036	0	16.627	0	0.686	38.69	0	0.423	6.182	0.082	0.531	6.755	0	0.626	5.942	0	2.381	13.175	0.041	0.535	5.086	0	0.368	8.747	CCL15	5
ENSG00000275385	0.526	0.989	33.849	1.632	2.906	7.843	1.546	2.672	4.541	1.507	2.354	4.594	0.197	0.305	0.355	3.099	4.293	5.963	0.538	0.724	0.998	0.418	1.065	0.765	CCL18	2
ENSG00000277089	0.046	7.758	10.662	0.214	8.276	8.182	0.111	4.068	8.999	0.414	4.847	12.487	0.032	1.291	9.127	0.219	4.248	2.339	0.13	1.868	2.493	0.172	1.676	4.819	CCL3-AS1	3
ENSG00000277632	21.49	2566.947	2861.014	42.418	2635.285	2393.141	27.813	1046.121	3266.522	59.92	1436.093	4137.171	36.803	1365.821	3918.339	47.79	2351.972	2199.01	54.688	1227.288	3226.513	52.413	872.687	2783.113	CCL3	3
ENSG00000275302	10.502	1033.93	2766.661	11.701	1029.575	2255.156	6.524	382.614	2292.647	15.461	546.09	2886.634	13.915	782.25	2625.251	14.899	967.377	2073.478	19.974	541.016	1598.904	11.413	476.627	1935.063	CCL4	3
ENSG00000276085	7.462	1557.758	1308.871	7.202	1262.11	786.99	6.943	512.871	1286.979	11.894	764.45	1732.281	13.129	1427.252	3218.105	12.701	1560.382	921.176	25.919	989.267	2070.536	21.897	760.751	2104.14	CCL3L3	3
ENSG00000276070	5.62	983.611	1864.996	3.693	785.836	1066.698	3.684	367.911	1379.331	8.117	544.377	1840.044	13.133	994.556	3005.427	9.171	1221.268	2239.745	27.605	687.072	2036.563	21.471	635.15	2423.086	CCL4L2	3
ENSG00000108342	0.035	0.461	3.689	0.141	0.687	21.993	0	0.256	23.56	0.02	0.231	30.422	0	0.193	8.453	0	0.762	6.335	0	0.08	7.22	0	0	6.801	CSF3	1
ENSG00000126353	0.17	0.35	37.8	0.582	0.51	11.717	0.377	0.794	48.228	0.668	1.455	102.986	0.132	0.707	82.343	4.017	4.446	21.993	0.514	0.953	44.623	2.411	3.087	70.613	CCR7	1
ENSG00000173801	2.761	4.838	27.484	2.689	3.295	2.493	7.338	2.763	7.504	3.982	4.304	8.964	5.367	8.38	10.24	2.794	4.197	6.075	5.007	5.032	9.909	5.226	6.809	9.285	JUP	2
ENSG00000108771	6.211	5.813	103.222	6.187	5.171	34.152	6.223	5.995	56.553	5.596	6.875	54.272	3.555	5.391	49.594	4.001	5.73	32.474	3.056	3.599	19.564	3.561	3.75	19.39	DHX58	2
ENSG00000126561	16.881	18.278	73.436	17.141	15.516	95.24	19.08	17.489	112.112	18.685	19.302	104.562	17.509	24.211	88.746	19.501	25.505	81.497	17.055	20.916	67.842	17.955	20.296	67.279	STAT5A	1
ENSG00000068079	14.293	13.743	109.061	19.829	15.526	56.424	9.887	10.575	64.151	9.577	12.612	62.475	7.761	8.904	46.288	11.562	16.155	60.263	7.806	8.837	30.5	9.623	9.661	26.125	IFI35	2
ENSG00000184988	36.936	45.3	85.959	39.352	51.488	65.594	22.586	21.597	58.061	14.715	19.467	58.651	17.272	27.466	84.802	23.473	30.023	59.477	8.769	13.163	31.653	6.728	10.711	35.195	TMEM106A	2
ENSG00000259207	0.307	2.484	12.395	0.466	0.447	3.616	2.966	6.298	8.749	6.739	8.059	11.969	0.421	0.296	0.438	1.621	2.23	3.841	2.127	1.529	2.224	5.089	3.672	4.343	ITGB3	1
ENSG00000159202	11.141	11.643	89.127	14.682	14.9	69.276	13.476	14.981	40.201	16.745	16.934	40.719	17.627	17.255	48.519	19.197	21.973	54.296	21.76	21.154	38.584	22.761	21.229	38.416	UBE2Z	5
ENSG00000121060	8.915	10.394	108.41	7.626	8.304	31.785	9.009	7.527	38.483	8.944	8.506	34.064	7.201	6.73	41.302	8.084	8.296	28.227	7.424	7.676	23.727	8.972	7.67	20.641	TRIM25	2
ENSG00000289293	7.044	10.058	38.166	5.121	11.815	23.69	7.629	10.433	27.861	8.477	11.954	32.769	6.636	9.216	21.358	4.074	11.748	28.529	7.469	12.27	18.875	5.383	6.531	14.782		5
ENSG00000108932	2.923	6.039	13.162	7.697	14.918	28.938	3.481	10.533	6.358	5.287	11.024	9.708	7.48	11.553	18.58	8.434	15.994	42.051	7.273	11.717	18.468	6.484	11.399	19.447	SLC16A6	5
ENSG00000123700	1.945	5.521	9.292	2.944	8.593	19.965	1.855	2.806	7.878	1.361	4.388	6.194	2.567	10.192	3.437	1.762	9.05	6.136	2.366	7.126	3.612	1.369	5.664	3.19	KCNJ2	5
ENSG00000180616	0.074	0.112	32.973	0.06	0.1	7.231	0.174	0.138	11.728	0.433	0.276	15.03	0.127	0.055	26.879	0.063	0.11	3.581	0.204	0.09	5.182	0.112	0.09	6.684	SSTR2	2
ENSG00000179604	1.784	1.935	12.648	1.487	1.17	4.498	1.503	1.164	13.176	0.976	1.038	8.841	1.565	1.391	13.764	1.157	1.346	4.557	1.644	1.363	6.492	1.493	1.792	6.076	CDC42EP4	2
ENSG00000132475	24.847	44.357	122.435	25.404	37.604	65.06	27.042	31.281	76.85	24.369	31.462	84.044	23.171	31.345	103.345	23.199	34.945	76.913	25.821	30.147	75.584	26.938	29.532	75.358	H3-3B	2
ENSG00000176170	5.73	13.412	66.935	10.421	17.066	111.088	8.447	10.782	59.07	9.551	11.081	50.175	10.987	11.567	56.371	12.901	20.133	67.737	15.896	14.88	38.411	13.891	11.177	27.243	SPHK1	5
ENSG00000184557	3.583	183.553	475.891	4.461	153.045	485.857	2.712	35.892	493.268	2.76	53.838	461.237	2.163	113.555	754.447	6.597	167.361	293.026	5.525	75.278	372.901	4.809	68.767	294.97	SOCS3	2
ENSG00000173821	20.272	22.677	114.719	15.36	18.831	37.519	16.25	14.015	54.979	13.937	15.745	48.14	17.474	17.889	38.987	14.744	16.278	24.838	11.432	14.485	17.384	9.988	11.52	15.885	RNF213	2
ENSG00000206418	16.336	26.627	80.519	18.199	20.038	49.141	14.812	16.168	69.196	15.069	18.281	66.161	23.202	38.824	115.006	22.849	27.52	47.798	19.694	23.51	57.236	17.37	22.518	62.928	RAB12	2
ENSG00000176014	8.561	8.999	58.2	11.941	12.782	89.734	24.035	39.161	80.018	36.43	35.367	79.175	21.089	19.186	45.69	16.823	21.272	57.831	36.413	30.911	53.32	38.309	34.58	54.794	TUBB6	1
ENSG00000175354	2.831	3.85	15.011	3.228	4.503	13.735	3.168	3.119	10.558	2.849	3.343	9.089	2.599	3.228	7.705	3.81	3.827	6.064	2.604	2.639	3.923	2.296	2.75	4.117	PTPN2	5
ENSG00000152229	12.567	15.6	145.304	24.375	31.318	141.139	6.693	6.71	63.895	5.719	8.208	72.112	8.826	11.047	52.62	17.632	22.286	65.511	4.734	5.553	27.855	3.59	4.741	26.879	PSTPIP2	5
ENSG00000141682	0.587	126.976	84.394	0.524	29.682	16.596	1.253	36.302	76.583	1.312	33.472	85.932	2.629	187.553	376.015	1.935	88.212	114.024	4.451	72.995	163.633	4.216	55.701	170.73	PMAIP1	3
ENSG00000197632	27.043	194.262	535.288	35.916	180.92	1235.682	3.239	3.445	61.246	0.66	3.371	36.562	7.399	26.291	121.882	22.917	44.848	159.566	1.848	5.989	28.657	0.364	3.964	22.249	SERPINB2	5
ENSG00000104885	5.847	8.338	36.251	4.786	7.018	57.45	9.223	14.058	44.678	12.44	13.979	49.195	10.01	13.542	42.835	7.623	10.674	47.336	14.244	16.19	35.599	10.49	12.253	39.615	DOT1L	5
ENSG00000099860	6.909	216.185	258.756	4.51	87.225	169.082	8.834	75.432	135.654	13.414	103.79	149.492	10.029	213.968	276.706	20.188	150.105	156.938	11.076	176.444	136.927	14.853	180.298	152.975	GADD45B	3
ENSG00000105246	2.6	4.599	61.437	20.249	28.787	216.278	2.143	1.948	102.547	1.37	2.225	82.874	0.88	3.702	22.649	2.377	10.157	64.324	0.318	1.621	13.207	0.187	1.331	13.347	EBI3	5
ENSG00000127666	10.717	36.043	73.283	17.029	33.632	50.636	11.013	18.885	54.673	12.756	22.204	64.065	11.262	33.345	59.613	14.83	34.694	65.814	11.223	19.207	44.726	10.826	24.338	51.989	TICAM1	3
ENSG00000125657	1.023	37.948	171.742	0.51	17.822	87.359	1.069	18.974	333.233	1.485	33.157	282.958	1.42	94.158	317.035	2.208	137.398	124.648	2.665	83.004	265.983	3.233	64.799	218.344	TNFSF9	1
ENSG00000125733	3.676	7.301	95.451	5.151	6.738	134.797	5.106	6.979	110.693	5.634	9.286	103.626	5.296	16.007	104.923	7.77	20.117	102.07	6.264	11.79	67.736	6.936	10.054	81.756	TRIP10	5
ENSG00000130813	5.202	5.239	50.153	5.042	4.771	21.636	5.493	5.111	30.099	4.99	5.807	29.22	5.97	5.806	28.236	5.731	6.087	32.903	5.23	4.781	15.113	5.571	5.219	15.026	SHFL	2
ENSG00000090339	39.794	851.462	1121.142	77.553	751.316	1211.563	43.918	270.41	1471.071	52.848	390.394	1297.686	73.788	736.383	1270.256	100.182	824.791	1120.802	79.477	434.652	964.388	69.254	412.653	971.801	ICAM1	3
ENSG00000105371	1.026	32.826	5.527	0.507	7.384	5.812	1.739	4.507	4.249	1.564	4.677	4.486	1.728	15.007	16.925	0.951	7.388	6.377	2.285	9.072	9.19	2.488	6.389	8.7	ICAM4	4
ENSG00000130164	7.828	27.437	41.756	4.814	25.235	25.927	8.611	14.151	33.866	8.752	17.134	43.309	11.23	33.918	52.277	8.372	22.749	34.927	12.562	25.539	46.47	11.452	26.19	53.216	LDLR	3
ENSG00000171223	56.967	864.435	422.653	74.129	571.189	371.393	75.421	255.772	384.593	87.036	304.908	389.032	93.913	661.387	462.308	95.908	485.084	386.053	150.694	381.474	385.723	132.218	469.915	398.93	JUNB	4
ENSG00000160888	9.948	255.772	22.76	10.697	156.091	11.416	11.854	119.02	21.045	12.696	169.478	28.46	9.333	159.344	27.814	8.969	125.031	25.592	10.923	128.368	29.579	8.674	119.438	26.368	IER2	4
ENSG00000267598	0.822	20.174	1.831	0.661	13.988	0.538	0.799	9.621	2.037	0.84	16.337	2.047	0.117	6.79	2.005	0.657	7.522	0.843	0.376	5.566	0.741	0.248	7.301	1.25		4
ENSG00000089351	8.687	17.544	133.614	8.824	15.309	143.304	8.267	9.449	90.394	7.978	12.003	98.287	10.723	21.348	98.073	12.089	28.389	132.421	12.337	17.607	75.828	12.255	17.131	84.836	GRAMD1A	5
ENSG00000126262	0.957	17.739	23.877	5.252	29.811	17.497	0.926	4.617	18.486	2.213	6.839	13.614	1.235	5.105	11.515	2.836	11.021	17.01	1.438	4.298	13.104	2.141	4.614	12.471	FFAR2	3
ENSG00000167604	5.664	92.763	12.655	6.861	62.605	18.695	8.519	45.271	19.639	9.45	56.531	24.222	8.294	77.071	14.794	8.285	77.421	24.702	8.016	53.383	23.642	6.167	55.365	33.653	NFKBID	4
ENSG00000288919	0.114	12.321	3.071	0.192	5.683	2.828	0.347	2.805	1.516	0.097	3.441	1.662	0.041	4.727	3.746	0.092	2.65	2.495	0.065	1.368	0.481	0.086	0.777	1.265		4
ENSG00000128016	67.963	2286.055	164.81	73.874	1893.436	140.132	40.814	532.708	204.053	28.58	750.452	165.79	25.057	1817.186	412.996	48.03	810.934	99.44	15.964	586.007	171.21	10.427	811.083	197.086	ZFP36	4
ENSG00000086544	2.74	3.292	7.883	2.624	1.705	8.47	3.049	2.089	16.241	3.019	2.72	9.226	2.554	2.609	14.753	3.5	3.637	6.736	3.211	3.657	7.931	3.756	2.932	7.114	ITPKC	1
ENSG00000011422	22.832	166.833	205.372	38.458	160.411	281.525	44.125	118.151	294.423	65.681	144.347	394.072	43.383	112.082	250.039	42.505	134.945	207.183	79.537	136.137	238.934	69.512	128.552	290.921	PLAUR	1
ENSG00000239948	1.263	102.159	9.665	1.129	68.726	14.689	3.068	32.243	6.478	1.274	44.471	17.769	1.995	10.38	19.458	3.592	23.497	10.442	2.887	15.336	10.796	0.424	7.623	6.595	RN7SL368P	4
ENSG00000104783	6.833	3.278	48.635	20.392	14.35	132.256	21.908	29.6	97.763	28.863	24.196	88.932	19.924	15.788	33.879	21.906	22.967	80.963	36.505	28.339	57.965	28.682	21.579	37.627	KCNN4	5
ENSG00000073008	2.911	3.072	5.059	3.319	4.326	7.577	2.473	4.152	22.149	2.632	3.982	17.334	2.358	4.523	10.961	2.72	4.116	8.724	2.429	3.438	12.194	1.835	2.768	11.486	PVR	1
ENSG00000069399	10.289	32.118	61.357	18.613	24.469	91.268	10.423	10.719	74.171	8.043	12.331	57.662	12.61	29.836	43.584	22.675	30.938	46.099	13.024	17.549	30.447	8.822	19.208	27.334	BCL3	5
ENSG00000130202	15.238	15.144	109.061	18.593	20.6	76.505	13.224	14.092	100.311	10.14	11.872	97.531	15.565	21.71	107.87	24.299	28.734	77.859	17.073	17.454	65.821	12.957	15.764	59.877	NECTIN2	2
ENSG00000104856	4.76	20.446	53.044	14.729	26.377	77.214	7.799	12.319	47.699	9.407	15.984	42.889	15.525	20.82	49.557	25.069	36.312	83.668	16.144	18.678	43.578	14.983	15.676	45.448	RELB	5
ENSG00000125740	0.084	83.143	1.475	0.047	18.63	2.432	0.051	9.322	1.305	0.056	8.771	1.627	0.169	11.369	1.222	0.112	16.222	1.724	0.144	3.753	0.429	0.106	6.971	0.764	FOSB	4
ENSG00000160013	3.095	2.058	45.896	10.728	8.028	38.996	3.826	2.264	23.923	3.688	3	22.392	4.604	5.67	13.963	10.929	12.671	39.704	3.196	4.882	11.626	1.969	2.539	7.257	PTGIR	5
ENSG00000105559	0.079	0.136	11.893	0.058	0.137	0.712	0.123	0.2	3.966	0.098	0.137	2.333	0.051	0.601	6.215	0.115	0.257	2.477	0.049	0.262	1.94	0.087	0.293	1.842	PLEKHA4	2
ENSG00000087074	19.418	790.857	182.387	32.821	634.063	184.428	22.86	270.216	165.403	32.708	392.797	190.596	27.928	1129.26	475.84	42.501	654.488	225.75	35.331	469.252	277.033	33.735	547.987	370.357	PPP1R15A	4
ENSG00000104951	9.207	9.408	272.131	52.596	51.834	139.702	14.364	25.103	108.493	30.522	37.669	95.631	29.192	28.27	82.932	42.676	63.026	158.669	25.464	30.381	71.712	23.927	25.53	59.136	IL4I1	5
ENSG00000169136	20.376	28.167	251.982	47.268	48.443	140.611	21.503	26.712	109.824	25.737	29.856	82.308	33.611	62.211	239.906	52.044	53.534	167.893	32.139	33.295	77.831	28.862	42.803	88.771	ATF5	2
ENSG00000142512	3.041	3.728	28.787	19.607	20.023	13.434	1.982	4.125	2.591	2.899	5.131	2.024	2.772	3.185	2.776	9.699	13.143	14.167	2.98	2.654	3.325	3.537	3.43	3.911	SIGLEC10	5
ENSG00000186818	22.912	25.514	205.521	28.899	28.257	78.818	43.062	64.006	107.682	69.953	77.839	125.358	49.532	61.378	100.65	39.255	41.04	83.776	88.092	75.837	114.117	93.698	99.699	137.664	LILRB4	1
ENSG00000088826	5.753	8.067	24.883	7.589	8.8	22.481	2.773	2.896	8.573	1.782	2.304	6.382	1.988	3.115	6.573	5.996	7.202	14.626	2.549	2.764	5.155	2.172	2.942	3.976	SMOX	5
ENSG00000125845	0.625	6.374	7.374	0.25	1.957	0.255	0.453	1.412	1.968	0.224	1.207	3.027	0.218	6.747	18.048	0.211	1.371	0.816	0.025	1.535	11.613	0	1.725	6.381	BMP2	2
ENSG00000101384	2.186	9.854	27.124	1.076	10.528	13.456	1.463	5.347	52.471	1.433	9.9	70.988	1.159	20.587	83.551	0.575	12.367	27.644	1.242	12.907	66.222	1.035	9.136	68.559	JAG1	1
ENSG00000132669	22.06	17.213	206.182	24.013	22.785	60.917	15.169	12.497	71.747	11.341	11.942	66.973	11.425	18.476	173.224	14.829	23.676	121.775	8.766	12.541	84.818	7.324	9.898	69.803	RIN2	2
ENSG00000126003	4.062	10.136	17.708	4.211	13.776	31.193	3.999	7.473	19.165	4.181	11.505	19.045	4.67	10.978	14.594	5.102	14.576	16.806	4.674	10.241	15.714	4.888	11.643	20.206	PLAGL2	5
ENSG00000101460	4.15	6.728	91.794	4.75	9.138	45.473	2.951	2.864	28.095	1.915	2.624	28.648	1.679	2.708	21.314	2.483	7.948	35.325	1.196	1.729	9.451	1.58	1.413	7.976	MAP1LC3A	2
ENSG00000078804	8.25	38.652	116.705	9.241	42.576	92.764	7.717	18.744	98.711	8.267	20.593	93.82	14.757	35.777	142.472	20.984	45.946	105.113	17.202	24.132	80.183	12.965	24.358	92.342	TP53INP2	2
ENSG00000196839	3.422	6.527	24.423	9.608	9.78	26.466	3.04	1.635	16.161	1.159	2.093	13.597	2.115	3.351	13.632	3.565	7.12	19.396	0.825	1.93	5.188	0.588	1.326	4.638	ADA	5
ENSG00000124145	3.749	41.192	183.695	4.109	35.392	217.65	17.547	55.276	353.153	31.963	90.205	388.905	22.629	129.934	400.059	18.232	153.074	331.826	37.407	152.362	410.591	38.796	119.274	364.231	SDC4	1
ENSG00000101017	3.639	14.627	100.025	3.923	10.12	83.433	5.134	19.003	146.686	8.182	24.278	129.314	6.658	33.5	149.304	6.752	31.005	77.021	9.362	21.428	73.423	11.637	15.963	64.795	CD40	1
ENSG00000124201	10.812	13.818	176.758	12.476	13.609	100.345	13.579	16.085	107.765	14.795	17.048	106.409	19.11	29.205	159.532	17.46	23.141	113.038	21.215	23.272	90.364	19.231	21.378	92.907	ZNFX1	2
ENSG00000158470	9.903	12.264	256.744	11.302	15.908	249.689	26.219	50.237	200.251	58.631	69.566	223.051	29.234	37.091	188.7	29.372	40.672	149.698	49.5	61.793	127.893	63.249	67.949	141.234	B4GALT5	1
ENSG00000124216	0.068	0.129	1.247	0.122	0.462	12.926	0.194	0.167	20.113	0.026	0.468	16.28	0.227	0.466	3.161	0.438	1.578	4.856	0.313	1.116	3.453	0.379	2.322	5.263	SNAI1	1
ENSG00000196396	15.467	20.972	273.512	17.398	24.529	198.394	28.289	35.489	168.64	32.449	35.014	168.848	33.353	46.369	211.509	38.138	48.331	184.676	46.65	49.583	153.713	46.062	53.079	143.602	PTPN1	2
ENSG00000101187	0.614	0.861	28.094	0.64	0.752	71.25	3.68	5.245	26.644	7.075	5.773	22.765	4.085	4.522	9.904	2.306	3.023	22.818	10.765	8.56	14.366	7.663	5.919	12.13	SLCO4A1	5
ENSG00000130589	1.897	3.424	140.962	2.203	2.78	42.886	1.628	1.462	90.629	1.291	2.141	93.316	2.175	2.221	63.465	1.474	2.352	53.938	1.418	1.768	32.585	1.216	1.229	27.342	HELZ2	2
ENSG00000154640	3.627	10.251	29.22	5.18	11.743	27.102	4.98	8.568	25.24	5.553	8.985	30.539	5.109	7.169	26.297	4.157	8.776	22.078	6.788	8.009	22.979	7.312	8.267	23.624	BTG3	1
ENSG00000234883	1.444	49.118	119.439	0.47	32.213	121.962	1.675	23.19	92.804	2.683	36.061	115.628	0.809	35.478	146.63	0.35	27.706	37.403	1.001	17.865	49.491	0.859	9.585	46.107	MIR155HG	2
ENSG00000156273	10.283	14.594	78.606	10.367	21.503	72.204	12.571	18.195	47.56	14.354	22.385	52.597	20.919	19.687	91.507	23.09	23.688	45.695	19.606	23.118	44.278	23.339	24.181	50.675	BACH1	2
ENSG00000159200	3.55	5.733	36.905	3.091	5.27	5.834	3.072	6.012	17.932	3.288	5.069	18.516	4.626	7.748	29.669	4.787	12.543	18.29	4.574	9.976	44.534	4.231	6.462	32.961	RCAN1	1
ENSG00000159231	1.753	2.125	28.403	1.044	1.035	2.661	3.265	2.109	7.592	3.493	2.286	6.145	4.485	2.758	6.101	0.997	1.304	2.299	5.253	4.7	6.321	4.764	4.055	3.553	CBR3	2
ENSG00000157557	23.57	69.243	35.122	19.456	65.312	63.55	13.586	20.402	48.993	6.915	27.1	57.749	10.826	32.081	71.055	13.246	41.282	54.27	9.337	25.233	50.944	10.261	25.614	66.081	ETS2	3
ENSG00000183486	2.661	5.448	60.495	2.233	2.79	16.927	1.994	1.707	30.888	1.966	3.247	30.105	2.239	2.827	35.143	0.94	1.46	17.083	1.263	1.638	10.345	1.572	2.021	10.564	MX2	2
ENSG00000157601	1.692	2.598	145.744	1.437	1.321	38.427	0.924	0.803	57.346	1.197	2.689	59.818	2.664	2.16	56.523	0.865	1.411	35.496	1.015	1.051	22.8	1.521	1.551	21.452	MX1	2
ENSG00000160285	13.844	15.346	120.654	17.389	25.717	110.593	15.031	19.641	75.577	22.207	25.749	87.691	17.583	17.631	50.941	18.629	28.368	91.226	20.772	22.938	45.359	22.44	21.897	44.585	LSS	5
ENSG00000184979	0.579	0.679	34.572	0.216	0.288	4.444	0.611	0.486	16.473	0.571	0.655	17.379	0.904	0.956	12.334	0.334	0.36	9.353	0.781	0.778	5.683	0.559	0.645	4.606	USP18	2
ENSG00000159873	6.101	3.567	38.387	5.578	3.4	10.333	5.316	3.143	15.363	4.314	3.401	16.339	4.88	4.384	17.812	5.003	3.982	9.269	4.026	4.235	11.05	3.623	4.545	11.253	CCDC117	2
ENSG00000100219	19.653	65.177	150.951	22.34	69.223	89.412	20.257	52.002	94.795	26.592	73.887	107.178	30.879	90.267	180.147	27.934	96.656	115.949	34.055	78.198	142.02	44.645	88.705	170.491	XBP1	3
ENSG00000128342	0.261	1.625	5.553	0.121	2.097	10.029	0.427	2.293	15.366	0.49	1.974	21.845	0.771	3.319	9.644	0.064	3.856	6.39	2.387	11.614	39.739	1.441	4.739	27.691	LIF	1
ENSG00000099985	4.372	26.083	6.707	2.575	19.63	13.35	1.089	4.658	2.783	1.017	7.81	5.506	1.378	9.73	3.147	0.819	17.336	3.145	0.983	10.141	7.037	0.773	8.632	5.689	OSM	4
ENSG00000182541	2.539	2.963	34.15	8.32	13.936	29.363	2.105	2.591	10.459	2.367	2.68	11.495	1.415	1.804	9.561	5.02	8.003	13.709	1.512	1.85	4.264	1.399	1.483	3.927	LIMK2	5
ENSG00000221963	6.167	6.466	129.894	3.832	4.863	34.715	6.92	7.675	68.87	8.009	8.63	65.314	7.5	8.643	84.225	7.254	7.243	36.141	7.438	7.857	41.858	9.967	9.427	42.611	APOL6	2
ENSG00000128284	2.218	2.588	65.378	3.054	2.341	26.968	2.447	1.166	18.03	1.98	2.472	14.594	2.461	2.435	11.291	1.812	2.263	6.807	1.866	2.226	8.657	2.257	1.959	7.48	APOL3	2
ENSG00000128335	9.703	7.383	154.874	10.051	7.673	78.572	16.32	19.745	91.122	24.43	19.394	81.729	15.186	14.43	82.404	13.251	12.47	53.622	25.159	20.617	53.47	25.046	22.503	45.271	APOL2	2
ENSG00000100342	2.9	3.404	48.387	2.547	2.532	20.084	4.492	4.804	30.116	5.078	6.02	27.768	5.801	6.811	35.273	7.194	7.705	18.979	7.208	6.782	22.486	9.099	6.895	19.454	APOL1	2
ENSG00000100139	3.995	4.18	34.481	3.737	3.955	50.742	6.401	9.163	35.271	8.585	8.975	33.357	8.626	8.084	22.88	5.656	6.037	21.385	15.162	11.909	22.195	13.715	12.529	24.625	MICALL1	5
ENSG00000278948	1.787	1.701	10.561	1.776	1.543	16.259	2.426	3.169	10.567	2.744	3.454	9.994	2.63	1.125	6.856	0.807	2.018	5.556	4.758	3.638	5.155	3.302	2.236	5.26		5
ENSG00000185022	1.081	70.059	16.601	1.3	66.025	21.804	7.237	34.572	33.934	13.462	44.03	43.861	9.602	63.29	65.784	6.584	70.814	45.027	22.274	50.978	68.897	19.479	52.95	75.717	MAFF	4
ENSG00000100226	4.764	5.169	34.113	4.457	4.33	21.742	3.838	4.057	18.891	3.79	4.38	21.558	3.596	4.713	20.844	3.954	4.268	20.133	3.656	3.696	12.164	3.352	4.064	13.002	GTPBP1	2
ENSG00000272669	0.792	3.425	30.63	0.955	1.603	15.422	1.443	2.085	13.129	1.168	2.555	14.955	0.675	1.246	25.004	1.013	1.856	22.346	0.362	1.262	7.804	0.478	1.165	9.192		2
ENSG00000100311	9.756	50.445	18.738	11.632	56.45	18.926	5.689	5.914	36.41	1.216	3.586	32.603	2.824	27.783	36.08	4.518	34.033	22.312	1.58	9.134	29.111	0.706	7.912	22.007	PDGFB	3
ENSG00000128274	0.359	0.261	11.935	0.279	0.366	19.875	0.267	0.762	7.323	0.46	0.662	7.329	0.082	0.036	1.427	0.148	0.362	6.624	0.278	0.25	1.767	0.297	0.223	2.48	A4GALT	5
ENSG00000198355	16.146	175.053	376.895	25.18	181.705	404.339	27.798	95.527	401.387	43.378	139.487	431.13	35.072	194.823	338.224	39.558	293.752	450.248	56.193	198.181	411.729	47.803	175.937	396.235	PIM3	3
ENSG00000005889	5.321	8.973	31.933	4.492	6.663	10.68	4.844	5.684	31.902	4.755	7.63	37.805	5.106	16.619	54.828	4.845	12.47	29.624	3.717	8.789	31.878	4.384	8.051	40.282	ZFX	1
ENSG00000120280	9.674	10.283	106.289	9.975	5.353	2.933	10.461	6.349	14.538	6.623	5.283	13.418	6.538	5.36	24.675	8.815	7.531	13.971	5.355	5.235	19.4	3.57	3.314	10.614	TASL	2
ENSG00000198814	1.14	1.598	20.938	1.119	1.47	5.224	1.781	2.518	4.592	2.48	3.301	8.182	2.559	2.022	5.144	3.809	3.436	4.582	3.227	3.214	4.302	2.993	2.916	5.358	GK	2
ENSG00000102218	18.269	21.442	76.717	14.86	23.293	40.535	16.986	17.712	48.048	15.442	18.034	53.299	18.087	20.138	73.377	16.17	17.65	36.662	16.991	18.908	39.264	16.832	17.358	36.218	RP2	2
ENSG00000126767	8.453	8.844	49.565	11.349	15.041	44.287	8.074	9.861	22.023	9.076	10.221	19.472	9.075	10.064	22.09	10.323	13.242	19.667	11.715	10.379	14.068	10.468	11.327	16.413	ELK1	5
ENSG00000102096	2.21	2.675	14.83	2.397	2.156	29.186	2.309	1.731	11.867	1.646	2.024	13.356	1.741	2.57	5.314	2.072	3.285	14.522	2.285	2.789	9.156	2.062	2.326	8.154	PIM2	5
ENSG00000130052	9.581	11.63	32.91	8.27	10.373	17.518	9.668	12.825	30.109	11.066	14.334	33.754	6.761	9.146	42.885	4.207	7.963	27.098	10.991	11.68	40.86	11.068	10.281	36.426	STARD8	1
ENSG00000102034	11.044	12.385	64.847	11.932	12.906	43.864	11.027	14.132	51.485	12.705	16.367	50.66	14.372	21.248	73.531	18.598	19.811	54.871	17.128	19.189	48.129	16.634	22.377	59.569	ELF4	2
ENSG00000134594	0.288	0.929	16.581	0.165	0.625	16.624	0.949	2.107	32.702	2.101	2.414	24.933	0.526	1.813	22.815	0.263	1.01	11.294	0.517	1.171	14.29	0.373	1.164	10.632	RAB33A	1
ENSG00000134602	3.562	6.613	24.308	3.284	7.905	78.266	3.943	4.665	35.103	4.03	5.244	41.087	3.665	6.363	28.316	3.488	7.391	26.161	3.616	5.163	18.708	3.752	5.053	24.395	STK26	5
ENSG00000123728	9.845	24.433	39.867	9.719	27.343	67.063	9.242	19.588	62.005	10.361	23.709	73.518	14.855	25.522	67.553	13.049	30.768	54.812	13.141	22.942	48.646	13.941	18.726	52.531	RAP2C	1
ENSG00000013619	0.262	0.088	3.379	0.266	0.266	15.026	0.588	1.05	8.138	0.596	0.668	7.883	0.431	0.56	2.217	0.299	0.41	4.191	0.88	1.023	2.3	0.731	0.845	2.822	MAMLD1	5
